# Supplementary material for: Draft Crystal Structure of the Vault Shell at 9-Å Resolution
Source: PLoS Biol. 2007 Nov 27;5(11):e318. doi: 10.1371/journal.pbio.0050318 (PMC2229873; doi:10.1371/journal.pbio.0050318)
Supplement: Model S1 — This partially-assembled cpMVP model is more convenient to examine than the full model (Figure 6B). The file contains three cpMVP dimers of the upper half vault, and N termini of the lower half vault, with chain identifiers as defined within the file. The file is compressed with gzip. Download uncompression tools from http://www.gzip.org/. Some molecular viewer software options for the PDB file format are listed at http://www.rcsb.org/pdb/. (396 KB GZ). [file pbio.0050318.sd001.gz]

Archive with 1 entries (1 files):
- anderson_06-PLBI-RA-0800R1_ModelS1.pdb
