# Supplementary material for: Draft Crystal Structure of the Vault Shell at 9-Å Resolution
Source: PLoS Biol. 2007 Nov 27;5(11):e318. doi: 10.1371/journal.pbio.0050318 (PMC2229873; doi:10.1371/journal.pbio.0050318)
Supplement: Model S1 — This partially-assembled cpMVP model is more convenient to examine than the full model (Figure 6B). The file contains three cpMVP dimers of the upper half vault, and N termini of the lower half vault, with chain identifiers as defined within the file. The file is compressed with gzip. Download uncompression tools from http://www.gzip.org/. Some molecular viewer software options for the PDB file format are listed at http://www.rcsb.org/pdb/. (396 KB GZ). [file pbio.0050318.sd001.gz › anderson_06-PLBI-RA-0800R1_ModelS1.pdb]

REMARK Partially-assembled model of cysteine-peptide major vault protein 
REMARK Built from atoms of PDB entry 2QZV
REMARK Supporting Online Model S1 related to Anderson, et al.
REMARK PLoS Biology (reference)
REMARK In this PDB-format file, cpMVP chains A and B are almost 
REMARK identical to chains A and B of PDB entry 2QZV.
REMARK In the upper half-vault, chains related to chain A 
REMARK (outer C-termini) have chain identifiers A, C, and E, while
REMARK type B chains (inner C-termini) carry identifiers B, D, and F.
REMARK N-termini from the lower half-vault have chain identifiers 
REMARK G, I, K for type A chains, and H, J, L for type B chains.
REMARK For purposes of illustration (as in Fig. 5a), 
REMARK the N-terminal domains in this file
REMARK contain the cysteine side chains used in the working 
REMARK model to position backbone relative to the local 2-folds.
REMARK The cysteine sulfur atoms were excluded from 2QZV because the
REMARK rotamer choices were not supported by density.
CRYST1  631.449  464.724  584.572  90.00 123.84  90.00 C 1 2 1                  
SCALE1      0.001584 -0.000000  0.001062       -0.00000                         
SCALE2     -0.000000  0.002152 -0.000000        0.00000                         
SCALE3      0.000000 -0.000000  0.002060       -0.00000                         
ATOM      1  C   GLY A   3T    132.914  46.596  38.569  1.00 50.00      A    C  
ATOM      2  O   GLY A   3T    132.501  45.509  38.976  1.00 50.00      A    O  
ATOM      5  N   GLY A   3T    134.456  46.409  40.427  1.00 50.00      A    N  
ATOM      7  CA  GLY A   3T    134.083  47.254  39.267  1.00 50.00      A    C  
ATOM      8  N   CYS A   4T    132.389  47.227  37.525  1.00 50.00      A    N  
ATOM     10  CA  CYS A   4T    131.258  46.671  36.795  1.00 50.00      A    C  
ATOM     11  CB  CYS A   4T    130.098  47.680  36.725  1.00 50.00      A    C  
ATOM     12  SG  CYS A   4T    130.647  49.375  36.571  1.00 50.00      A    S  
ATOM     13  C   CYS A   4T    131.623  46.178  35.400  1.00 50.00      A    C  
ATOM     14  O   CYS A   4T    132.111  46.939  34.566  1.00 50.00      A    O  
ATOM     15  N   GLY A   5T    131.403  44.886  35.175  1.00 50.00      A    N  
ATOM     17  CA  GLY A   5T    131.702  44.281  33.889  1.00 50.00      A    C  
ATOM     18  C   GLY A   5T    133.171  43.934  33.772  1.00 50.00      A    C  
ATOM     19  O   GLY A   5T    133.906  43.984  34.758  1.00 50.00      A    O  
ATOM     20  N   CYS A   6T    133.586  43.555  32.568  1.00 50.00      A    N  
ATOM     22  CA  CYS A   6T    134.971  43.197  32.280  1.00 50.00      A    C  
ATOM     23  CB  CYS A   6T    135.007  42.107  31.212  1.00 50.00      A    C  
ATOM     24  SG  CYS A   6T    134.009  42.443  29.754  1.00 50.00      A    S  
ATOM     25  C   CYS A   6T    135.670  44.454  31.782  1.00 50.00      A    C  
ATOM     26  O   CYS A   6T    135.425  44.918  30.666  1.00 50.00      A    O  
ATOM     27  N   PRO A   7T    136.537  45.038  32.616  1.00 50.00      A    N  
ATOM     29  CA  PRO A   7T    137.233  46.251  32.207  1.00 50.00      A    C  
ATOM     30  CB  PRO A   7T    137.353  47.005  33.529  1.00 50.00      A    C  
ATOM     32  C   PRO A   7T    138.598  46.060  31.558  1.00 50.00      A    C  
ATOM     33  O   PRO A   7T    138.903  45.035  30.948  1.00 50.00      A    O  
ATOM     34  N   CYS A   8T    139.362  47.135  31.682  1.00 50.00      A    N  
ATOM     36  CA  CYS A   8T    140.731  47.335  31.221  1.00 50.00      A    C  
ATOM     37  CB  CYS A   8T    141.256  48.554  31.962  1.00 50.00      A    C  
ATOM     38  SG  CYS A   8T    141.160  48.395  33.750  1.00 50.00      A    S  
ATOM     39  C   CYS A   8T    141.841  46.286  31.272  1.00 50.00      A    C  
ATOM     40  O   CYS A   8T    141.656  45.135  31.677  1.00 50.00      A    O  
ATOM     41  N   GLY A   9T    143.036  46.808  31.003  1.00 50.00      A    N  
ATOM     43  CA  GLY A   9T    144.283  46.070  31.041  1.00 50.00      A    C  
ATOM     44  C   GLY A   9T    145.258  47.204  31.326  1.00 50.00      A    C  
ATOM     45  O   GLY A   9T    145.911  47.714  30.414  1.00 50.00      A    O  
ATOM     46  N   CYS A  10T    145.293  47.646  32.584  1.00 50.00      A    N  
ATOM     48  CA  CYS A  10T    146.138  48.772  33.009  1.00 50.00      A    C  
ATOM     49  CB  CYS A  10T    145.405  49.605  34.075  1.00 50.00      A    C  
ATOM     50  SG  CYS A  10T    146.227  51.145  34.549  1.00 50.00      A    S  
ATOM     51  C   CYS A  10T    147.524  48.349  33.518  1.00 50.00      A    C  
ATOM     52  O   CYS A  10T    147.964  47.229  33.266  1.00 50.00      A    O  
ATOM     53  N   GLY A  11T    148.212  49.265  34.201  1.00 50.00      A    N  
ATOM     55  CA  GLY A  11T    149.532  48.989  34.752  1.00 50.00      A    C  
ATOM     56  C   GLY A  11T    150.722  49.563  33.998  1.00 50.00      A    C  
ATOM     57  O   GLY A  11T    151.668  48.841  33.716  1.00 50.00      A    O  
ATOM     58  N   ALA A  12T    150.695  50.845  33.659  1.00 50.00      A    N  
ATOM     60  CA  ALA A  12T    151.809  51.443  32.938  1.00 50.00      A    C  
ATOM     61  CB  ALA A  12T    151.329  51.994  31.599  1.00 50.00      A    C  
ATOM     62  C   ALA A  12T    152.487  52.531  33.750  1.00 50.00      A    C  
ATOM     63  O   ALA A  12T    152.059  53.679  33.729  1.00 50.00      A    O  
ATOM     64  N   MET A   1     153.522  52.158  34.495  1.00 50.00      A    N  
ATOM     66  CA  MET A   1     154.251  53.128  35.310  1.00 50.00      A    C  
ATOM     67  CB  MET A   1     155.166  52.429  36.324  1.00 50.00      A    C  
ATOM     71  C   MET A   1     155.064  54.067  34.425  1.00 50.00      A    C  
ATOM     72  O   MET A   1     155.723  53.623  33.486  1.00 50.00      A    O  
ATOM     73  N   ALA A   2     154.984  55.366  34.707  1.00 50.00      A    N  
ATOM     75  CA  ALA A   2     155.708  56.370  33.927  1.00 50.00      A    C  
ATOM     76  CB  ALA A   2     154.786  57.544  33.603  1.00 50.00      A    C  
ATOM     77  C   ALA A   2     156.975  56.849  34.643  1.00 50.00      A    C  
ATOM     78  O   ALA A   2     157.662  56.060  35.288  1.00 50.00      A    O  
ATOM     79  N   THR A   3     157.275  58.143  34.531  1.00 50.00      A    N  
ATOM     81  CA  THR A   3     158.454  58.747  35.158  1.00 50.00      A    C  
ATOM     82  CB  THR A   3     158.460  58.538  36.694  1.00 50.00      A    C  
ATOM     86  C   THR A   3     159.737  58.180  34.537  1.00 50.00      A    C  
ATOM     87  O   THR A   3     160.097  58.549  33.416  1.00 50.00      A    O  
ATOM     88  N   GLU A   4     160.412  57.280  35.248  1.00 50.00      A    N  
ATOM     90  CA  GLU A   4     161.637  56.659  34.752  1.00 50.00      A    C  
ATOM     91  CB  GLU A   4     162.827  56.970  35.673  1.00 50.00      A    C  
ATOM     96  C   GLU A   4     161.441  55.152  34.625  1.00 50.00      A    C  
ATOM     97  O   GLU A   4     162.339  54.435  34.184  1.00 50.00      A    O  
ATOM     98  N   GLU A   5     160.251  54.689  34.999  1.00 50.00      A    N  
ATOM    100  CA  GLU A   5     159.902  53.275  34.931  1.00 50.00      A    C  
ATOM    101  CB  GLU A   5     158.674  52.995  35.799  1.00 50.00      A    C  
ATOM    106  C   GLU A   5     159.614  52.875  33.485  1.00 50.00      A    C  
ATOM    107  O   GLU A   5     159.428  53.736  32.619  1.00 50.00      A    O  
ATOM    108  N   ALA A   6     159.531  51.572  33.233  1.00 50.00      A    N  
ATOM    110  CA  ALA A   6     159.275  51.084  31.882  1.00 50.00      A    C  
ATOM    111  CB  ALA A   6     160.593  50.702  31.210  1.00 50.00      A    C  
ATOM    112  C   ALA A   6     158.279  49.923  31.801  1.00 50.00      A    C  
ATOM    113  O   ALA A   6     158.488  48.975  31.043  1.00 50.00      A    O  
ATOM    114  N   ILE A   7     157.186  50.012  32.552  1.00 50.00      A    N  
ATOM    116  CA  ILE A   7     156.165  48.964  32.542  1.00 50.00      A    C  
ATOM    117  CB  ILE A   7     155.585  48.701  33.960  1.00 50.00      A    C  
ATOM    121  C   ILE A   7     155.032  49.367  31.593  1.00 50.00      A    C  
ATOM    122  O   ILE A   7     154.368  50.385  31.805  1.00 50.00      A    O  
ATOM    123  N   ILE A   8     154.822  48.576  30.543  1.00 50.00      A    N  
ATOM    125  CA  ILE A   8     153.779  48.870  29.560  1.00 50.00      A    C  
ATOM    126  CB  ILE A   8     154.305  48.723  28.111  1.00 50.00      A    C  
ATOM    130  C   ILE A   8     152.504  48.043  29.709  1.00 50.00      A    C  
ATOM    131  O   ILE A   8     152.515  46.951  30.275  1.00 50.00      A    O  
ATOM    132  N   ARG A   9     151.411  48.569  29.160  1.00 50.00      A    N  
ATOM    134  CA  ARG A   9     150.112  47.909  29.216  1.00 50.00      A    C  
ATOM    135  CB  ARG A   9     149.052  48.867  29.776  1.00 50.00      A    C  
ATOM    147  C   ARG A   9     149.688  47.425  27.830  1.00 50.00      A    C  
ATOM    148  O   ARG A   9     150.017  48.056  26.821  1.00 50.00      A    O  
ATOM    149  N   ILE A  10     148.965  46.309  27.784  1.00 50.00      A    N  
ATOM    151  CA  ILE A  10     148.483  45.733  26.526  1.00 50.00      A    C  
ATOM    152  CB  ILE A  10     149.443  44.632  25.982  1.00 50.00      A    C  
ATOM    156  C   ILE A  10     147.113  45.095  26.783  1.00 50.00      A    C  
ATOM    157  O   ILE A  10     147.004  44.146  27.561  1.00 50.00      A    O  
ATOM    158  N   PRO A  11     146.044  45.645  26.178  1.00 50.00      A    N  
ATOM    160  CA  PRO A  11     144.684  45.121  26.347  1.00 50.00      A    C  
ATOM    161  CB  PRO A  11     143.900  46.385  26.661  1.00 50.00      A    C  
ATOM    163  C   PRO A  11     144.084  44.390  25.129  1.00 50.00      A    C  
ATOM    164  O   PRO A  11     143.194  44.921  24.459  1.00 50.00      A    O  
ATOM    165  N   PRO A  12     144.543  43.160  24.840  1.00 50.00      A    N  
ATOM    167  CA  PRO A  12     143.991  42.441  23.687  1.00 50.00      A    C  
ATOM    168  CB  PRO A  12     144.962  41.268  23.515  1.00 50.00      A    C  
ATOM    170  C   PRO A  12     142.574  41.932  23.949  1.00 50.00      A    C  
ATOM    171  O   PRO A  12     142.363  41.097  24.829  1.00 50.00      A    O  
ATOM    172  N   TYR A  13     141.612  42.442  23.183  1.00 50.00      A    N  
ATOM    174  CA  TYR A  13     140.202  42.050  23.288  1.00 50.00      A    C  
ATOM    175  CB  TYR A  13     139.893  40.853  22.361  1.00 50.00      A    C  
ATOM    184  C   TYR A  13     139.679  41.795  24.706  1.00 50.00      A    C  
ATOM    185  O   TYR A  13     139.098  40.747  24.986  1.00 50.00      A    O  
ATOM    186  N   HIS A  14     139.889  42.765  25.593  1.00 50.00      A    N  
ATOM    188  CA  HIS A  14     139.450  42.703  26.994  1.00 50.00      A    C  
ATOM    189  CB  HIS A  14     137.939  42.385  27.093  1.00 50.00      A    C  
ATOM    197  C   HIS A  14     140.266  41.778  27.898  1.00 50.00      A    C  
ATOM    198  O   HIS A  14     139.822  41.421  28.990  1.00 50.00      A    O  
ATOM    199  N   TYR A  15     141.442  41.367  27.437  1.00 50.00      A    N  
ATOM    201  CA  TYR A  15     142.293  40.482  28.221  1.00 50.00      A    C  
ATOM    202  CB  TYR A  15     142.873  39.377  27.332  1.00 50.00      A    C  
ATOM    211  C   TYR A  15     143.408  41.277  28.893  1.00 50.00      A    C  
ATOM    212  O   TYR A  15     144.287  41.822  28.223  1.00 50.00      A    O  
ATOM    213  N   ILE A  16     143.345  41.358  30.218  1.00 50.00      A    N  
ATOM    215  CA  ILE A  16     144.338  42.079  31.011  1.00 50.00      A    C  
ATOM    216  CB  ILE A  16     143.982  42.023  32.526  1.00 50.00      A    C  
ATOM    220  C   ILE A  16     145.749  41.526  30.796  1.00 50.00      A    C  
ATOM    221  O   ILE A  16     145.977  40.317  30.890  1.00 50.00      A    O  
ATOM    222  N   HIS A  17     146.686  42.417  30.483  1.00 50.00      A    N  
ATOM    224  CA  HIS A  17     148.081  42.047  30.266  1.00 50.00      A    C  
ATOM    225  CB  HIS A  17     148.291  41.532  28.838  1.00 50.00      A    C  
ATOM    233  C   HIS A  17     148.992  43.240  30.526  1.00 50.00      A    C  
ATOM    234  O   HIS A  17     148.666  44.372  30.167  1.00 50.00      A    O  
ATOM    235  N   VAL A  18     150.131  42.980  31.157  1.00 50.00      A    N  
ATOM    237  CA  VAL A  18     151.101  44.021  31.477  1.00 50.00      A    C  
ATOM    238  CB  VAL A  18     150.867  44.572  32.912  1.00 50.00      A    C  
ATOM    241  C   VAL A  18     152.509  43.439  31.353  1.00 50.00      A    C  
ATOM    242  O   VAL A  18     152.706  42.241  31.570  1.00 50.00      A    O  
ATOM    243  N   LEU A  19     153.471  44.276  30.973  1.00 50.00      A    N  
ATOM    245  CA  LEU A  19     154.855  43.835  30.811  1.00 50.00      A    C  
ATOM    246  CB  LEU A  19     155.162  43.553  29.337  1.00 50.00      A    C  
ATOM    250  C   LEU A  19     155.856  44.854  31.341  1.00 50.00      A    C  
ATOM    251  O   LEU A  19     155.642  46.064  31.239  1.00 50.00      A    O  
ATOM    252  N   ASP A  20     156.951  44.346  31.897  1.00 50.00      A    N  
ATOM    254  CA  ASP A  20     158.018  45.174  32.447  1.00 50.00      A    C  
ATOM    255  CB  ASP A  20     158.460  44.616  33.803  1.00 50.00      A    C  
ATOM    259  C   ASP A  20     159.207  45.216  31.485  1.00 50.00      A    C  
ATOM    260  O   ASP A  20     159.368  44.326  30.647  1.00 50.00      A    O  
ATOM    261  N   GLN A  21     160.038  46.250  31.609  1.00 50.00      A    N  
ATOM    263  CA  GLN A  21     161.214  46.409  30.757  1.00 50.00      A    C  
ATOM    264  CB  GLN A  21     160.948  47.448  29.658  1.00 50.00      A    C  
ATOM    271  C   GLN A  21     162.424  46.856  31.580  1.00 50.00      A    C  
ATOM    272  O   GLN A  21     163.461  47.221  31.020  1.00 50.00      A    O  
ATOM    273  N   ASN A  22     162.314  46.779  32.904  1.00 50.00      A    N  
ATOM    275  CA  ASN A  22     163.404  47.201  33.781  1.00 50.00      A    C  
ATOM    276  CB  ASN A  22     162.869  47.429  35.202  1.00 50.00      A    C  
ATOM    282  C   ASN A  22     164.594  46.235  33.797  1.00 50.00      A    C  
ATOM    283  O   ASN A  22     164.983  45.730  34.852  1.00 50.00      A    O  
ATOM    284  N   SER A  23     165.180  45.997  32.625  1.00 50.00      A    N  
ATOM    286  CA  SER A  23     166.332  45.104  32.494  1.00 50.00      A    C  
ATOM    287  CB  SER A  23     165.898  43.632  32.569  1.00 50.00      A    C  
ATOM    290  C   SER A  23     167.097  45.355  31.190  1.00 50.00      A    C  
ATOM    291  O   SER A  23     168.071  46.107  31.170  1.00 50.00      A    O  
ATOM    292  N   ASN A  24     166.648  44.717  30.109  1.00 50.00      A    N  
ATOM    294  CA  ASN A  24     167.259  44.838  28.784  1.00 50.00      A    C  
ATOM    295  CB  ASN A  24     166.860  46.162  28.121  1.00 50.00      A    C  
ATOM    301  C   ASN A  24     168.783  44.678  28.794  1.00 50.00      A    C  
ATOM    302  O   ASN A  24     169.485  45.231  27.948  1.00 50.00      A    O  
ATOM    303  N   VAL A  25     169.287  43.887  29.736  1.00 50.00      A    N  
ATOM    305  CA  VAL A  25     170.721  43.645  29.844  1.00 50.00      A    C  
ATOM    306  CB  VAL A  25     171.311  44.248  31.150  1.00 50.00      A    C  
ATOM    309  C   VAL A  25     171.008  42.145  29.774  1.00 50.00      A    C  
ATOM    310  O   VAL A  25     170.380  41.352  30.477  1.00 50.00      A    O  
ATOM    311  N   SER A  26     171.923  41.760  28.894  1.00 50.00      A    N  
ATOM    313  CA  SER A  26     172.286  40.359  28.732  1.00 50.00      A    C  
ATOM    314  CB  SER A  26     172.263  39.974  27.249  1.00 50.00      A    C  
ATOM    317  C   SER A  26     173.651  40.057  29.343  1.00 50.00      A    C  
ATOM    318  O   SER A  26     174.610  40.812  29.159  1.00 50.00      A    O  
ATOM    319  N   ARG A  27     173.727  38.963  30.088  1.00 50.00      A    N  
ATOM    321  CA  ARG A  27     174.968  38.549  30.729  1.00 50.00      A    C  
ATOM    322  CB  ARG A  27     174.783  38.465  32.249  1.00 50.00      A    C  
ATOM    334  C   ARG A  27     175.433  37.212  30.156  1.00 50.00      A    C  
ATOM    335  O   ARG A  27     174.960  36.149  30.557  1.00 50.00      A    O  
ATOM    336  N   VAL A  28     176.343  37.279  29.190  1.00 50.00      A    N  
ATOM    338  CA  VAL A  28     176.865  36.080  28.545  1.00 50.00      A    C  
ATOM    339  CB  VAL A  28     177.118  36.315  27.031  1.00 50.00      A    C  
ATOM    342  C   VAL A  28     178.123  35.554  29.229  1.00 50.00      A    C  
ATOM    343  O   VAL A  28     179.187  36.176  29.183  1.00 50.00      A    O  
ATOM    344  N   GLU A  29     177.980  34.411  29.893  1.00 50.00      A    N  
ATOM    346  CA  GLU A  29     179.089  33.785  30.600  1.00 50.00      A    C  
ATOM    347  CB  GLU A  29     178.550  32.817  31.656  1.00 50.00      A    C  
ATOM    352  C   GLU A  29     179.980  33.039  29.606  1.00 50.00      A    C  
ATOM    353  O   GLU A  29     179.609  31.971  29.110  1.00 50.00      A    O  
ATOM    354  N   VAL A  30     181.125  33.633  29.286  1.00 50.00      A    N  
ATOM    356  CA  VAL A  30     182.078  33.038  28.354  1.00 50.00      A    C  
ATOM    357  CB  VAL A  30     182.636  34.090  27.356  1.00 50.00      A    C  
ATOM    360  C   VAL A  30     183.223  32.352  29.104  1.00 50.00      A    C  
ATOM    361  O   VAL A  30     184.349  32.860  29.163  1.00 50.00      A    O  
ATOM    362  N   GLY A  31     182.924  31.189  29.674  1.00 50.00      A    N  
ATOM    364  CA  GLY A  31     183.917  30.446  30.428  1.00 50.00      A    C  
ATOM    365  C   GLY A  31     184.316  31.228  31.664  1.00 50.00      A    C  
ATOM    366  O   GLY A  31     183.453  31.757  32.366  1.00 50.00      A    O  
ATOM    367  N   PRO A  32     185.622  31.333  31.955  1.00 50.00      A    N  
ATOM    369  CA  PRO A  32     186.146  32.063  33.116  1.00 50.00      A    C  
ATOM    370  CB  PRO A  32     187.621  31.652  33.137  1.00 50.00      A    C  
ATOM    372  C   PRO A  32     186.003  33.588  32.979  1.00 50.00      A    C  
ATOM    373  O   PRO A  32     186.870  34.338  33.434  1.00 50.00      A    O  
ATOM    374  N   LYS A  33     184.927  34.040  32.339  1.00 50.00      A    N  
ATOM    376  CA  LYS A  33     184.680  35.465  32.140  1.00 50.00      A    C  
ATOM    377  CB  LYS A  33     185.346  35.961  30.851  1.00 50.00      A    C  
ATOM    385  C   LYS A  33     183.184  35.734  32.036  1.00 50.00      A    C  
ATOM    386  O   LYS A  33     182.480  35.085  31.262  1.00 50.00      A    O  
ATOM    387  N   THR A  34     182.710  36.716  32.792  1.00 50.00      A    N  
ATOM    389  CA  THR A  34     181.302  37.083  32.773  1.00 50.00      A    C  
ATOM    390  CB  THR A  34     180.768  37.307  34.202  1.00 50.00      A    C  
ATOM    394  C   THR A  34     181.125  38.365  31.961  1.00 50.00      A    C  
ATOM    395  O   THR A  34     181.445  39.457  32.432  1.00 50.00      A    O  
ATOM    396  N   TYR A  35     180.647  38.227  30.728  1.00 50.00      A    N  
ATOM    398  CA  TYR A  35     180.437  39.381  29.861  1.00 50.00      A    C  
ATOM    399  CB  TYR A  35     180.764  39.036  28.404  1.00 50.00      A    C  
ATOM    408  C   TYR A  35     179.008  39.901  29.962  1.00 50.00      A    C  
ATOM    409  O   TYR A  35     178.051  39.128  29.921  1.00 50.00      A    O  
ATOM    410  N   ILE A  36     178.874  41.216  30.090  1.00 50.00      A    N  
ATOM    412  CA  ILE A  36     177.564  41.849  30.195  1.00 50.00      A    C  
ATOM    413  CB  ILE A  36     177.419  42.644  31.517  1.00 50.00      A    C  
ATOM    417  C   ILE A  36     177.307  42.782  29.014  1.00 50.00      A    C  
ATOM    418  O   ILE A  36     178.248  43.306  28.407  1.00 50.00      A    O  
ATOM    419  N   ARG A  37     176.033  42.994  28.699  1.00 50.00      A    N  
ATOM    421  CA  ARG A  37     175.647  43.856  27.589  1.00 50.00      A    C  
ATOM    422  CB  ARG A  37     175.417  43.014  26.329  1.00 50.00      A    C  
ATOM    434  C   ARG A  37     174.365  44.603  27.955  1.00 50.00      A    C  
ATOM    435  O   ARG A  37     173.267  44.070  27.817  1.00 50.00      A    O  
ATOM    436  N   GLN A  38     174.515  45.828  28.449  1.00 50.00      A    N  
ATOM    438  CA  GLN A  38     173.371  46.643  28.843  1.00 50.00      A    C  
ATOM    439  CB  GLN A  38     173.803  47.676  29.887  1.00 50.00      A    C  
ATOM    446  C   GLN A  38     172.782  47.330  27.613  1.00 50.00      A    C  
ATOM    447  O   GLN A  38     173.356  48.293  27.099  1.00 50.00      A    O  
ATOM    448  N   ASP A  39     171.657  46.803  27.131  1.00 50.00      A    N  
ATOM    450  CA  ASP A  39     170.962  47.325  25.948  1.00 50.00      A    C  
ATOM    451  CB  ASP A  39     170.475  48.761  26.175  1.00 50.00      A    C  
ATOM    455  C   ASP A  39     171.853  47.289  24.704  1.00 50.00      A    C  
ATOM    456  O   ASP A  39     171.629  48.039  23.750  1.00 50.00      A    O  
ATOM    457  N   ASN A  40     172.837  46.390  24.715  1.00 50.00      A    N  
ATOM    459  CA  ASN A  40     173.799  46.224  23.623  1.00 50.00      A    C  
ATOM    460  CB  ASN A  40     173.097  46.120  22.263  1.00 50.00      A    C  
ATOM    466  C   ASN A  40     174.837  47.342  23.598  1.00 50.00      A    C  
ATOM    467  O   ASN A  40     174.642  48.377  22.957  1.00 50.00      A    O  
ATOM    468  N   GLU A  41     175.955  47.113  24.283  1.00 50.00      A    N  
ATOM    470  CA  GLU A  41     177.034  48.091  24.352  1.00 50.00      A    C  
ATOM    471  CB  GLU A  41     177.110  48.708  25.750  1.00 50.00      A    C  
ATOM    476  C   GLU A  41     178.377  47.451  24.002  1.00 50.00      A    C  
ATOM    477  O   GLU A  41     178.512  46.224  24.005  1.00 50.00      A    O  
ATOM    478  N   ARG A  42     179.366  48.292  23.710  1.00 50.00      A    N  
ATOM    480  CA  ARG A  42     180.709  47.843  23.357  1.00 50.00      A    C  
ATOM    481  CB  ARG A  42     180.675  47.045  22.044  1.00 50.00      A    C  
ATOM    493  C   ARG A  42     181.597  49.084  23.210  1.00 50.00      A    C  
ATOM    494  O   ARG A  42     182.005  49.448  22.102  1.00 50.00      A    O  
ATOM    495  N   VAL A  43     181.859  49.745  24.333  1.00 50.00      A    N  
ATOM    497  CA  VAL A  43     182.682  50.954  24.366  1.00 50.00      A    C  
ATOM    498  CB  VAL A  43     182.476  51.710  25.712  1.00 50.00      A    C  
ATOM    501  C   VAL A  43     184.171  50.637  24.157  1.00 50.00      A    C  
ATOM    502  O   VAL A  43     184.570  49.470  24.166  1.00 50.00      A    O  
ATOM    503  N   LEU A  44     184.973  51.672  23.922  1.00 50.00      A    N  
ATOM    505  CA  LEU A  44     186.411  51.522  23.717  1.00 50.00      A    C  
ATOM    506  CB  LEU A  44     186.723  51.319  22.229  1.00 50.00      A    C  
ATOM    510  C   LEU A  44     187.130  52.762  24.238  1.00 50.00      A    C  
ATOM    511  O   LEU A  44     186.843  53.882  23.804  1.00 50.00      A    O  
ATOM    512  N   PHE A  45     188.051  52.558  25.170  1.00 50.00      A    N  
ATOM    514  CA  PHE A  45     188.824  53.653  25.742  1.00 50.00      A    C  
ATOM    515  CB  PHE A  45     188.892  53.529  27.270  1.00 50.00      A    C  
ATOM    522  C   PHE A  45     190.227  53.627  25.147  1.00 50.00      A    C  
ATOM    523  O   PHE A  45     190.784  52.558  24.902  1.00 50.00      A    O  
ATOM    524  N   ALA A  46     190.779  54.809  24.900  1.00 50.00      A    N  
ATOM    526  CA  ALA A  46     192.113  54.935  24.330  1.00 50.00      A    C  
ATOM    527  CB  ALA A  46     192.017  55.096  22.813  1.00 50.00      A    C  
ATOM    528  C   ALA A  46     192.784  56.156  24.955  1.00 50.00      A    C  
ATOM    529  O   ALA A  46     192.118  56.966  25.606  1.00 50.00      A    O  
ATOM    530  N   PRO A  47     194.115  56.288  24.799  1.00 50.00      A    N  
ATOM    532  CA  PRO A  47     194.826  57.437  25.370  1.00 50.00      A    C  
ATOM    533  CB  PRO A  47     196.211  57.314  24.741  1.00 50.00      A    C  
ATOM    535  C   PRO A  47     194.157  58.763  25.013  1.00 50.00      A    C  
ATOM    536  O   PRO A  47     194.206  59.205  23.865  1.00 50.00      A    O  
ATOM    537  N   VAL A  48     193.458  59.333  25.992  1.00 50.00      A    N  
ATOM    539  CA  VAL A  48     192.739  60.604  25.874  1.00 50.00      A    C  
ATOM    540  CB  VAL A  48     193.674  61.763  25.391  1.00 50.00      A    C  
ATOM    543  C   VAL A  48     191.450  60.578  25.043  1.00 50.00      A    C  
ATOM    544  O   VAL A  48     190.502  61.304  25.349  1.00 50.00      A    O  
ATOM    545  N   ARG A  49     191.396  59.719  24.029  1.00 50.00      A    N  
ATOM    547  CA  ARG A  49     190.226  59.623  23.162  1.00 50.00      A    C  
ATOM    548  CB  ARG A  49     190.673  59.596  21.699  1.00 50.00      A    C  
ATOM    560  C   ARG A  49     189.375  58.393  23.476  1.00 50.00      A    C  
ATOM    561  O   ARG A  49     189.896  57.355  23.887  1.00 50.00      A    O  
ATOM    562  N   MET A  50     188.067  58.513  23.272  1.00 50.00      A    N  
ATOM    564  CA  MET A  50     187.135  57.418  23.529  1.00 50.00      A    C  
ATOM    565  CB  MET A  50     186.263  57.742  24.746  1.00 50.00      A    C  
ATOM    569  C   MET A  50     186.259  57.178  22.304  1.00 50.00      A    C  
ATOM    570  O   MET A  50     185.649  58.110  21.778  1.00 50.00      A    O  
ATOM    571  N   VAL A  51     186.195  55.927  21.855  1.00 50.00      A    N  
ATOM    573  CA  VAL A  51     185.401  55.573  20.683  1.00 50.00      A    C  
ATOM    574  CB  VAL A  51     186.251  54.828  19.625  1.00 50.00      A    C  
ATOM    577  C   VAL A  51     184.206  54.703  21.060  1.00 50.00      A    C  
ATOM    578  O   VAL A  51     184.362  53.654  21.690  1.00 50.00      A    O  
ATOM    579  N   THR A  52     183.019  55.137  20.654  1.00 50.00      A    N  
ATOM    581  CA  THR A  52     181.788  54.413  20.941  1.00 50.00      A    C  
ATOM    582  CB  THR A  52     180.888  55.221  21.896  1.00 50.00      A    C  
ATOM    586  C   THR A  52     181.013  54.101  19.659  1.00 50.00      A    C  
ATOM    587  O   THR A  52     180.796  54.983  18.826  1.00 50.00      A    O  
ATOM    588  N   VAL A  53     180.633  52.836  19.493  1.00 50.00      A    N  
ATOM    590  CA  VAL A  53     179.878  52.385  18.319  1.00 50.00      A    C  
ATOM    591  CB  VAL A  53     180.821  51.732  17.268  1.00 50.00      A    C  
ATOM    594  C   VAL A  53     178.738  51.382  18.595  1.00 50.00      A    C  
ATOM    595  O   VAL A  53     178.383  50.597  17.714  1.00 50.00      A    O  
ATOM    596  N   PRO A  54     178.159  51.377  19.814  1.00 50.00      A    N  
ATOM    598  CA  PRO A  54     177.079  50.420  20.074  1.00 50.00      A    C  
ATOM    599  CB  PRO A  54     177.234  50.127  21.575  1.00 50.00      A    C  
ATOM    601  C   PRO A  54     175.668  50.940  19.792  1.00 50.00      A    C  
ATOM    602  O   PRO A  54     175.280  52.005  20.280  1.00 50.00      A    O  
ATOM    603  N   PRO A  55     174.895  50.207  18.974  1.00 50.00      A    N  
ATOM    605  CA  PRO A  55     173.517  50.582  18.632  1.00 50.00      A    C  
ATOM    606  CB  PRO A  55     173.205  49.675  17.436  1.00 50.00      A    C  
ATOM    608  C   PRO A  55     172.633  50.232  19.833  1.00 50.00      A    C  
ATOM    609  O   PRO A  55     171.747  49.381  19.743  1.00 50.00      A    O  
ATOM    610  N   ARG A  56     172.889  50.892  20.958  1.00 50.00      A    N  
ATOM    612  CA  ARG A  56     172.166  50.633  22.197  1.00 50.00      A    C  
ATOM    613  CB  ARG A  56     172.761  51.455  23.346  1.00 50.00      A    C  
ATOM    625  C   ARG A  56     170.646  50.786  22.176  1.00 50.00      A    C  
ATOM    626  O   ARG A  56     170.115  51.886  22.003  1.00 50.00      A    O  
ATOM    627  N   HIS A  57     169.971  49.658  22.392  1.00 50.00      A    N  
ATOM    629  CA  HIS A  57     168.510  49.548  22.448  1.00 50.00      A    C  
ATOM    630  CB  HIS A  57     168.038  49.714  23.899  1.00 50.00      A    C  
ATOM    638  C   HIS A  57     167.700  50.468  21.532  1.00 50.00      A    C  
ATOM    639  O   HIS A  57     166.964  49.993  20.666  1.00 50.00      A    O  
ATOM    640  N   TYR A  58     167.765  51.768  21.794  1.00 50.00      A    N  
ATOM    642  CA  TYR A  58     167.035  52.764  21.014  1.00 50.00      A    C  
ATOM    643  CB  TYR A  58     165.619  52.935  21.583  1.00 50.00      A    C  
ATOM    652  C   TYR A  58     167.789  54.092  21.066  1.00 50.00      A    C  
ATOM    653  O   TYR A  58     167.515  55.011  20.293  1.00 50.00      A    O  
ATOM    654  N   CYS A  59     168.753  54.172  21.976  1.00 50.00      A    N  
ATOM    656  CA  CYS A  59     169.560  55.368  22.152  1.00 50.00      A    C  
ATOM    657  CB  CYS A  59     169.480  55.841  23.602  1.00 50.00      A    C  
ATOM    659  C   CYS A  59     170.995  54.997  21.798  1.00 50.00      A    C  
ATOM    660  O   CYS A  59     171.694  54.366  22.590  1.00 50.00      A    O  
ATOM    661  N   ILE A  60     171.407  55.357  20.587  1.00 50.00      A    N  
ATOM    663  CA  ILE A  60     172.753  55.057  20.108  1.00 50.00      A    C  
ATOM    664  CB  ILE A  60     172.967  55.505  18.630  1.00 50.00      A    C  
ATOM    668  C   ILE A  60     173.847  55.660  20.985  1.00 50.00      A    C  
ATOM    669  O   ILE A  60     173.768  56.821  21.390  1.00 50.00      A    O  
ATOM    670  N   VAL A  61     174.850  54.846  21.299  1.00 50.00      A    N  
ATOM    672  CA  VAL A  61     175.973  55.278  22.122  1.00 50.00      A    C  
ATOM    673  CB  VAL A  61     176.466  54.124  23.040  1.00 50.00      A    C  
ATOM    676  C   VAL A  61     177.114  55.753  21.216  1.00 50.00      A    C  
ATOM    677  O   VAL A  61     178.141  56.239  21.691  1.00 50.00      A    O  
ATOM    678  N   ALA A  62     176.918  55.629  19.907  1.00 50.00      A    N  
ATOM    680  CA  ALA A  62     177.924  56.038  18.935  1.00 50.00      A    C  
ATOM    681  CB  ALA A  62     177.451  55.716  17.526  1.00 50.00      A    C  
ATOM    682  C   ALA A  62     178.247  57.524  19.059  1.00 50.00      A    C  
ATOM    683  O   ALA A  62     177.402  58.375  18.783  1.00 50.00      A    O  
ATOM    684  N   ASN A  63     179.454  57.823  19.528  1.00 50.00      A    N  
ATOM    686  CA  ASN A  63     179.920  59.201  19.693  1.00 50.00      A    C  
ATOM    687  CB  ASN A  63     179.070  59.958  20.729  1.00 50.00      A    C  
ATOM    693  C   ASN A  63     181.405  59.264  20.061  1.00 50.00      A    C  
ATOM    694  O   ASN A  63     181.766  59.597  21.193  1.00 50.00      A    O  
ATOM    695  N   PRO A  64     182.286  58.924  19.104  1.00 50.00      A    N  
ATOM    697  CA  PRO A  64     183.741  58.933  19.299  1.00 50.00      A    C  
ATOM    698  CB  PRO A  64     184.268  58.490  17.933  1.00 50.00      A    C  
ATOM    700  C   PRO A  64     184.273  60.315  19.675  1.00 50.00      A    C  
ATOM    701  O   PRO A  64     184.419  61.189  18.820  1.00 50.00      A    O  
ATOM    702  N   VAL A  65     184.576  60.497  20.955  1.00 50.00      A    N  
ATOM    704  CA  VAL A  65     185.088  61.769  21.452  1.00 50.00      A    C  
ATOM    705  CB  VAL A  65     184.497  62.102  22.852  1.00 50.00      A    C  
ATOM    708  C   VAL A  65     186.618  61.790  21.512  1.00 50.00      A    C  
ATOM    709  O   VAL A  65     187.233  61.012  22.248  1.00 50.00      A    O  
ATOM    710  N   SER A  66     187.223  62.670  20.721  1.00 50.00      A    N  
ATOM    712  CA  SER A  66     188.674  62.805  20.692  1.00 50.00      A    C  
ATOM    713  CB  SER A  66     189.178  62.978  19.255  1.00 50.00      A    C  
ATOM    716  C   SER A  66     189.052  64.017  21.537  1.00 50.00      A    C  
ATOM    717  O   SER A  66     188.397  65.059  21.476  1.00 50.00      A    O  
ATOM    718  N   ARG A  67     190.098  63.870  22.344  1.00 50.00      A    N  
ATOM    720  CA  ARG A  67     190.549  64.952  23.209  1.00 50.00      A    C  
ATOM    721  CB  ARG A  67     190.395  64.560  24.681  1.00 50.00      A    C  
ATOM    733  C   ARG A  67     191.994  65.343  22.934  1.00 50.00      A    C  
ATOM    734  O   ARG A  67     192.887  65.062  23.738  1.00 50.00      A    O  
ATOM    735  N   ASP A  68     192.222  65.990  21.797  1.00 50.00      A    N  
ATOM    737  CA  ASP A  68     193.563  66.425  21.434  1.00 50.00      A    C  
ATOM    738  CB  ASP A  68     193.571  67.035  20.032  1.00 50.00      A    C  
ATOM    742  C   ASP A  68     194.065  67.435  22.456  1.00 50.00      A    C  
ATOM    743  O   ASP A  68     193.760  68.628  22.374  1.00 50.00      A    O  
ATOM    744  N   THR A  69     194.859  66.946  23.404  1.00 50.00      A    N  
ATOM    746  CA  THR A  69     195.427  67.771  24.467  1.00 50.00      A    C  
ATOM    747  CB  THR A  69     196.379  66.936  25.363  1.00 50.00      A    C  
ATOM    751  C   THR A  69     196.162  69.000  23.922  1.00 50.00      A    C  
ATOM    752  O   THR A  69     196.469  69.928  24.668  1.00 50.00      A    O  
ATOM    753  N   GLN A  70     196.429  68.991  22.618  1.00 50.00      A    N  
ATOM    755  CA  GLN A  70     197.109  70.087  21.941  1.00 50.00      A    C  
ATOM    756  CB  GLN A  70     197.198  69.794  20.441  1.00 50.00      A    C  
ATOM    763  C   GLN A  70     196.349  71.393  22.160  1.00 50.00      A    C  
ATOM    764  O   GLN A  70     196.920  72.378  22.628  1.00 50.00      A    O  
ATOM    765  N   SER A  71     195.060  71.380  21.825  1.00 50.00      A    N  
ATOM    767  CA  SER A  71     194.190  72.551  21.967  1.00 50.00      A    C  
ATOM    768  CB  SER A  71     194.840  73.780  21.313  1.00 50.00      A    C  
ATOM    771  C   SER A  71     192.821  72.292  21.329  1.00 50.00      A    C  
ATOM    772  O   SER A  71     191.991  73.197  21.236  1.00 50.00      A    O  
ATOM    773  N   SER A  72     192.573  71.054  20.911  1.00 50.00      A    N  
ATOM    775  CA  SER A  72     191.306  70.712  20.273  1.00 50.00      A    C  
ATOM    776  CB  SER A  72     191.547  70.260  18.831  1.00 50.00      A    C  
ATOM    779  C   SER A  72     190.528  69.641  21.035  1.00 50.00      A    C  
ATOM    780  O   SER A  72     191.112  68.757  21.662  1.00 50.00      A    O  
ATOM    781  N   VAL A  73     189.204  69.740  20.983  1.00 50.00      A    N  
ATOM    783  CA  VAL A  73     188.328  68.787  21.658  1.00 50.00      A    C  
ATOM    784  CB  VAL A  73     187.777  69.355  22.998  1.00 50.00      A    C  
ATOM    787  C   VAL A  73     187.165  68.377  20.755  1.00 50.00      A    C  
ATOM    788  O   VAL A  73     186.231  69.150  20.536  1.00 50.00      A    O  
ATOM    789  N   LEU A  74     187.244  67.169  20.209  1.00 50.00      A    N  
ATOM    791  CA  LEU A  74     186.199  66.655  19.333  1.00 50.00      A    C  
ATOM    792  CB  LEU A  74     186.810  65.844  18.186  1.00 50.00      A    C  
ATOM    796  C   LEU A  74     185.235  65.792  20.138  1.00 50.00      A    C  
ATOM    797  O   LEU A  74     185.615  64.743  20.664  1.00 50.00      A    O  
ATOM    798  N   PHE A  75     183.990  66.246  20.244  1.00 50.00      A    N  
ATOM    800  CA  PHE A  75     182.970  65.524  20.995  1.00 50.00      A    C  
ATOM    801  CB  PHE A  75     182.774  66.154  22.385  1.00 50.00      A    C  
ATOM    808  C   PHE A  75     181.640  65.440  20.247  1.00 50.00      A    C  
ATOM    809  O   PHE A  75     180.569  65.623  20.830  1.00 50.00      A    O  
ATOM    810  N   ASP A  76     181.713  65.156  18.951  1.00 50.00      A    N  
ATOM    812  CA  ASP A  76     180.512  65.042  18.135  1.00 50.00      A    C  
ATOM    813  CB  ASP A  76     180.856  65.122  16.643  1.00 50.00      A    C  
ATOM    817  C   ASP A  76     179.742  63.761  18.433  1.00 50.00      A    C  
ATOM    818  O   ASP A  76     180.121  62.675  17.994  1.00 50.00      A    O  
ATOM    819  N   ILE A  77     178.680  63.895  19.223  1.00 50.00      A    N  
ATOM    821  CA  ILE A  77     177.837  62.758  19.581  1.00 50.00      A    C  
ATOM    822  CB  ILE A  77     176.663  63.169  20.517  1.00 50.00      A    C  
ATOM    826  C   ILE A  77     177.250  62.221  18.280  1.00 50.00      A    C  
ATOM    827  O   ILE A  77     177.322  61.029  17.990  1.00 50.00      A    O  
ATOM    828  N   THR A  78     176.668  63.129  17.506  1.00 50.00      A    N  
ATOM    830  CA  THR A  78     176.060  62.802  16.227  1.00 50.00      A    C  
ATOM    831  CB  THR A  78     174.523  62.974  16.273  1.00 50.00      A    C  
ATOM    835  C   THR A  78     176.648  63.745  15.185  1.00 50.00      A    C  
ATOM    836  O   THR A  78     176.111  64.830  14.939  1.00 50.00      A    O  
ATOM    837  N   GLY A  79     177.786  63.358  14.623  1.00 50.00      A    N  
ATOM    839  CA  GLY A  79     178.437  64.181  13.622  1.00 50.00      A    C  
ATOM    840  C   GLY A  79     179.164  63.346  12.590  1.00 50.00      A    C  
ATOM    841  O   GLY A  79     179.048  62.121  12.580  1.00 50.00      A    O  
ATOM    842  N   GLN A  80     179.933  64.016  11.738  1.00 50.00      A    N  
ATOM    844  CA  GLN A  80     180.698  63.379  10.668  1.00 50.00      A    C  
ATOM    845  CB  GLN A  80     181.381  64.461   9.824  1.00 50.00      A    C  
ATOM    852  C   GLN A  80     181.715  62.329  11.131  1.00 50.00      A    C  
ATOM    853  O   GLN A  80     182.924  62.567  11.114  1.00 50.00      A    O  
ATOM    854  N   VAL A  81     181.218  61.152  11.496  1.00 50.00      A    N  
ATOM    856  CA  VAL A  81     182.070  60.059  11.959  1.00 50.00      A    C  
ATOM    857  CB  VAL A  81     181.696  59.616  13.395  1.00 50.00      A    C  
ATOM    860  C   VAL A  81     181.968  58.857  11.019  1.00 50.00      A    C  
ATOM    861  O   VAL A  81     180.886  58.316  10.802  1.00 50.00      A    O  
ATOM    862  N   ARG A  82     183.103  58.447  10.461  1.00 50.00      A    N  
ATOM    864  CA  ARG A  82     183.142  57.311   9.540  1.00 50.00      A    C  
ATOM    865  CB  ARG A  82     184.133  57.584   8.402  1.00 50.00      A    C  
ATOM    877  C   ARG A  82     183.504  56.005  10.248  1.00 50.00      A    C  
ATOM    878  O   ARG A  82     184.686  55.674  10.395  1.00 50.00      A    O  
ATOM    879  N   LEU A  83     182.489  55.266  10.684  1.00 50.00      A    N  
ATOM    881  CA  LEU A  83     182.699  53.994  11.370  1.00 50.00      A    C  
ATOM    882  CB  LEU A  83     181.720  53.845  12.536  1.00 50.00      A    C  
ATOM    886  C   LEU A  83     182.568  52.802  10.426  1.00 50.00      A    C  
ATOM    887  O   LEU A  83     181.977  52.917   9.350  1.00 50.00      A    O  
ATOM    888  N   ARG A  84     183.139  51.668  10.831  1.00 50.00      A    N  
ATOM    890  CA  ARG A  84     183.102  50.441  10.036  1.00 50.00      A    C  
ATOM    891  CB  ARG A  84     183.881  50.617   8.720  1.00 50.00      A    C  
ATOM    903  C   ARG A  84     183.655  49.240  10.807  1.00 50.00      A    C  
ATOM    904  O   ARG A  84     184.388  49.403  11.786  1.00 50.00      A    O  
ATOM    905  N   HIS A  85     183.284  48.042  10.363  1.00 50.00      A    N  
ATOM    907  CA  HIS A  85     183.727  46.785  10.970  1.00 50.00      A    C  
ATOM    908  CB  HIS A  85     183.045  46.558  12.324  1.00 50.00      A    C  
ATOM    916  C   HIS A  85     183.381  45.628  10.034  1.00 50.00      A    C  
ATOM    917  O   HIS A  85     182.494  45.758   9.190  1.00 50.00      A    O  
ATOM    918  N   ALA A  86     184.093  44.513  10.178  1.00 50.00      A    N  
ATOM    920  CA  ALA A  86     183.867  43.331   9.349  1.00 50.00      A    C  
ATOM    921  CB  ALA A  86     185.186  42.847   8.762  1.00 50.00      A    C  
ATOM    922  C   ALA A  86     183.183  42.201  10.124  1.00 50.00      A    C  
ATOM    923  O   ALA A  86     183.044  42.276  11.347  1.00 50.00      A    O  
ATOM    924  N   ASP A  87     182.787  41.155   9.401  1.00 50.00      A    N  
ATOM    926  CA  ASP A  87     182.106  39.990   9.969  1.00 50.00      A    C  
ATOM    927  CB  ASP A  87     181.251  39.330   8.883  1.00 50.00      A    C  
ATOM    931  C   ASP A  87     183.074  38.964  10.576  1.00 50.00      A    C  
ATOM    932  O   ASP A  87     184.205  39.311  10.926  1.00 50.00      A    O  
ATOM    933  N   GLN A  88     182.635  37.708  10.686  1.00 50.00      A    N  
ATOM    935  CA  GLN A  88     183.450  36.636  11.256  1.00 50.00      A    C  
ATOM    936  CB  GLN A  88     183.319  36.622  12.787  1.00 50.00      A    C  
ATOM    943  C   GLN A  88     183.067  35.260  10.694  1.00 50.00      A    C  
ATOM    944  O   GLN A  88     182.641  34.373  11.435  1.00 50.00      A    O  
ATOM    945  N   GLU A  89     183.217  35.087   9.384  1.00 50.00      A    N  
ATOM    947  CA  GLU A  89     182.902  33.815   8.730  1.00 50.00      A    C  
ATOM    948  CB  GLU A  89     183.301  33.861   7.247  1.00 50.00      A    C  
ATOM    953  C   GLU A  89     183.581  32.625   9.424  1.00 50.00      A    C  
ATOM    954  O   GLU A  89     184.780  32.385   9.242  1.00 50.00      A    O  
ATOM    955  N   ILE A  90     182.824  31.899  10.240  1.00 50.00      A    N  
ATOM    957  CA  ILE A  90     183.360  30.745  10.960  1.00 50.00      A    C  
ATOM    958  CB  ILE A  90     182.911  30.744  12.451  1.00 50.00      A    C  
ATOM    962  C   ILE A  90     182.995  29.416  10.288  1.00 50.00      A    C  
ATOM    963  O   ILE A  90     181.879  28.919  10.431  1.00 50.00      A    O  
ATOM    964  N   ARG A  91     183.950  28.829   9.572  1.00 50.00      A    N  
ATOM    966  CA  ARG A  91     183.701  27.565   8.887  1.00 50.00      A    C  
ATOM    967  CB  ARG A  91     184.437  27.519   7.540  1.00 50.00      A    C  
ATOM    979  C   ARG A  91     184.043  26.338   9.729  1.00 50.00      A    C  
ATOM    980  O   ARG A  91     185.126  26.250  10.318  1.00 50.00      A    O  
ATOM    981  N   LEU A  92     183.100  25.405   9.802  1.00 50.00      A    N  
ATOM    983  CA  LEU A  92     183.274  24.166  10.550  1.00 50.00      A    C  
ATOM    984  CB  LEU A  92     182.300  24.107  11.731  1.00 50.00      A    C  
ATOM    988  C   LEU A  92     183.015  23.001   9.602  1.00 50.00      A    C  
ATOM    989  O   LEU A  92     182.108  23.063   8.769  1.00 50.00      A    O  
ATOM    990  N   ALA A  93     183.810  21.943   9.726  1.00 50.00      A    N  
ATOM    992  CA  ALA A  93     183.657  20.782   8.862  1.00 50.00      A    C  
ATOM    993  CB  ALA A  93     184.917  20.570   8.035  1.00 50.00      A    C  
ATOM    994  C   ALA A  93     183.303  19.511   9.625  1.00 50.00      A    C  
ATOM    995  O   ALA A  93     183.989  19.123  10.569  1.00 50.00      A    O  
ATOM    996  N   GLN A  94     182.200  18.898   9.212  1.00 50.00      A    N  
ATOM    998  CA  GLN A  94     181.688  17.659   9.786  1.00 50.00      A    C  
ATOM    999  CB  GLN A  94     180.635  17.950  10.858  1.00 50.00      A    C  
ATOM   1006  C   GLN A  94     181.027  16.993   8.590  1.00 50.00      A    C  
ATOM   1007  O   GLN A  94     180.252  17.642   7.879  1.00 50.00      A    O  
ATOM   1008  N   ASP A  95     181.366  15.731   8.337  1.00 50.00      A    N  
ATOM   1010  CA  ASP A  95     180.814  15.004   7.194  1.00 50.00      A    C  
ATOM   1011  CB  ASP A  95     179.277  14.989   7.256  1.00 50.00      A    C  
ATOM   1015  C   ASP A  95     181.271  15.720   5.914  1.00 50.00      A    C  
ATOM   1016  O   ASP A  95     181.971  16.737   5.977  1.00 50.00      A    O  
ATOM   1017  N   PRO A  96     180.937  15.177   4.733  1.00 50.00      A    N  
ATOM   1019  CA  PRO A  96     181.363  15.864   3.509  1.00 50.00      A    C  
ATOM   1020  CB  PRO A  96     181.201  14.777   2.442  1.00 50.00      A    C  
ATOM   1022  C   PRO A  96     180.502  17.096   3.184  1.00 50.00      A    C  
ATOM   1023  O   PRO A  96     180.315  17.436   2.012  1.00 50.00      A    O  
ATOM   1024  N   PHE A  97     180.013  17.782   4.215  1.00 50.00      A    N  
ATOM   1026  CA  PHE A  97     179.168  18.959   4.029  1.00 50.00      A    C  
ATOM   1027  CB  PHE A  97     177.692  18.539   4.084  1.00 50.00      A    C  
ATOM   1034  C   PHE A  97     179.463  20.036   5.082  1.00 50.00      A    C  
ATOM   1035  O   PHE A  97     178.865  20.051   6.159  1.00 50.00      A    O  
ATOM   1036  N   PRO A  98     180.413  20.941   4.788  1.00 50.00      A    N  
ATOM   1038  CA  PRO A  98     180.783  22.019   5.710  1.00 50.00      A    C  
ATOM   1039  CB  PRO A  98     182.152  22.446   5.191  1.00 50.00      A    C  
ATOM   1041  C   PRO A  98     179.799  23.192   5.705  1.00 50.00      A    C  
ATOM   1042  O   PRO A  98     179.130  23.453   4.702  1.00 50.00      A    O  
ATOM   1043  N   LEU A  99     179.744  23.906   6.826  1.00 50.00      A    N  
ATOM   1045  CA  LEU A  99     178.873  25.069   6.991  1.00 50.00      A    C  
ATOM   1046  CB  LEU A  99     177.698  24.742   7.919  1.00 50.00      A    C  
ATOM   1050  C   LEU A  99     179.691  26.208   7.585  1.00 50.00      A    C  
ATOM   1051  O   LEU A  99     180.741  25.973   8.185  1.00 50.00      A    O  
ATOM   1052  N   TYR A 100     179.225  27.442   7.407  1.00 50.00      A    N  
ATOM   1054  CA  TYR A 100     179.937  28.597   7.939  1.00 50.00      A    C  
ATOM   1055  CB  TYR A 100     181.043  29.062   6.974  1.00 50.00      A    C  
ATOM   1064  C   TYR A 100     179.038  29.767   8.332  1.00 50.00      A    C  
ATOM   1065  O   TYR A 100     178.631  30.562   7.483  1.00 50.00      A    O  
ATOM   1066  N   PRO A 101     178.626  29.811   9.611  1.00 50.00      A    N  
ATOM   1068  CA  PRO A 101     177.769  30.865  10.161  1.00 50.00      A    C  
ATOM   1069  CB  PRO A 101     177.185  30.211  11.417  1.00 50.00      A    C  
ATOM   1071  C   PRO A 101     178.591  32.104  10.526  1.00 50.00      A    C  
ATOM   1072  O   PRO A 101     179.740  32.218  10.047  1.00 50.00      A    O  
ATOM      1  CB  GLN A 113     185.661  30.982   2.865  1.00 50.00      A    C  
ATOM      8  C   GLN A 113     185.627  29.095   1.233  1.00 50.00      A    C  
ATOM      9  O   GLN A 113     186.258  28.118   1.625  1.00 50.00      A    O  
ATOM     12  N   GLN A 113     184.203  29.002   3.235  1.00 50.00      A    N  
ATOM     14  CA  GLN A 113     184.785  29.910   2.207  1.00 50.00      A    C  
ATOM     15  N   VAL A 114     185.588  29.477  -0.038  1.00 50.00      A    N  
ATOM     17  CA  VAL A 114     186.345  28.799  -1.085  1.00 50.00      A    C  
ATOM     18  CB  VAL A 114     185.415  28.049  -2.078  1.00 50.00      A    C  
ATOM     21  C   VAL A 114     187.161  29.848  -1.835  1.00 50.00      A    C  
ATOM     22  O   VAL A 114     187.188  31.014  -1.430  1.00 50.00      A    O  
ATOM     23  N   VAL A 115     187.846  29.439  -2.896  1.00 50.00      A    N  
ATOM     25  CA  VAL A 115     188.652  30.372  -3.675  1.00 50.00      A    C  
ATOM     26  CB  VAL A 115     189.852  29.663  -4.353  1.00 50.00      A    C  
ATOM     29  C   VAL A 115     187.822  31.050  -4.763  1.00 50.00      A    C  
ATOM     30  O   VAL A 115     186.711  30.623  -5.076  1.00 50.00      A    O  
ATOM     31  N   LEU A 116     188.358  32.141  -5.290  1.00 50.00      A    N  
ATOM     33  CA  LEU A 116     187.712  32.873  -6.366  1.00 50.00      A    C  
ATOM     34  CB  LEU A 116     188.000  34.371  -6.240  1.00 50.00      A    C  
ATOM     38  C   LEU A 116     188.241  32.329  -7.690  1.00 50.00      A    C  
ATOM     39  O   LEU A 116     189.447  32.373  -7.952  1.00 50.00      A    O  
ATOM     40  N   PRO A 117     187.359  31.719  -8.496  1.00 50.00      A    N  
ATOM     42  CA  PRO A 117     187.739  31.156  -9.794  1.00 50.00      A    C  
ATOM     43  CB  PRO A 117     186.453  30.463 -10.251  1.00 50.00      A    C  
ATOM     45  C   PRO A 117     188.143  32.270 -10.753  1.00 50.00      A    C  
ATOM     46  O   PRO A 117     187.289  32.944 -11.334  1.00 50.00      A    O  
ATOM     47  N   ASN A 118     189.452  32.470 -10.887  1.00 50.00      A    N  
ATOM     49  CA  ASN A 118     190.014  33.503 -11.756  1.00 50.00      A    C  
ATOM     50  CB  ASN A 118     189.979  33.050 -13.219  1.00 50.00      A    C  
ATOM     56  C   ASN A 118     189.270  34.822 -11.589  1.00 50.00      A    C  
ATOM     57  O   ASN A 118     188.701  35.363 -12.542  1.00 50.00      A    O  
ATOM     58  N   THR A 119     189.265  35.326 -10.362  1.00 50.00      A    N  
ATOM     60  CA  THR A 119     188.583  36.569 -10.050  1.00 50.00      A    C  
ATOM     61  CB  THR A 119     187.616  36.380  -8.868  1.00 50.00      A    C  
ATOM     65  C   THR A 119     189.583  37.670  -9.719  1.00 50.00      A    C  
ATOM     66  O   THR A 119     190.695  37.400  -9.263  1.00 50.00      A    O  
ATOM     67  N   ALA A 120     189.170  38.908  -9.958  1.00 50.00      A    N  
ATOM     69  CA  ALA A 120     190.005  40.066  -9.696  1.00 50.00      A    C  
ATOM     70  CB  ALA A 120     190.761  40.466 -10.955  1.00 50.00      A    C  
ATOM     71  C   ALA A 120     189.157  41.230  -9.204  1.00 50.00      A    C  
ATOM     72  O   ALA A 120     187.938  41.254  -9.399  1.00 50.00      A    O  
ATOM     73  N   LEU A 121     189.812  42.162  -8.521  1.00 50.00      A    N  
ATOM     75  CA  LEU A 121     189.180  43.358  -7.986  1.00 50.00      A    C  
ATOM     76  CB  LEU A 121     188.751  43.165  -6.526  1.00 50.00      A    C  
ATOM     80  C   LEU A 121     190.125  44.543  -8.136  1.00 50.00      A    C  
ATOM     81  O   LEU A 121     191.337  44.384  -8.280  1.00 50.00      A    O  
ATOM     82  N   HIS A 122     189.556  45.738  -8.117  1.00 50.00      A    N  
ATOM     84  CA  HIS A 122     190.328  46.960  -8.296  1.00 50.00      A    C  
ATOM     85  CB  HIS A 122     189.466  47.949  -9.082  1.00 50.00      A    C  
ATOM     93  C   HIS A 122     190.857  47.597  -7.006  1.00 50.00      A    C  
ATOM     94  O   HIS A 122     190.215  48.486  -6.448  1.00 50.00      A    O  
ATOM     95  N   LEU A 123     192.051  47.195  -6.572  1.00 50.00      A    N  
ATOM     97  CA  LEU A 123     192.643  47.750  -5.352  1.00 50.00      A    C  
ATOM     98  CB  LEU A 123     194.031  47.165  -5.069  1.00 50.00      A    C  
ATOM    102  C   LEU A 123     192.736  49.272  -5.393  1.00 50.00      A    C  
ATOM    103  O   LEU A 123     192.877  49.884  -6.460  1.00 50.00      A    O  
ATOM    104  N   LYS A 124     192.658  49.867  -4.211  1.00 50.00      A    N  
ATOM    106  CA  LYS A 124     192.704  51.305  -4.047  1.00 50.00      A    C  
ATOM    107  CB  LYS A 124     191.377  51.914  -4.508  1.00 50.00      A    C  
ATOM    115  C   LYS A 124     192.855  51.517  -2.553  1.00 50.00      A    C  
ATOM    116  O   LYS A 124     192.812  50.565  -1.782  1.00 50.00      A    O  
ATOM    117  N   ALA A 125     192.994  52.773  -2.149  1.00 50.00      A    N  
ATOM    119  CA  ALA A 125     193.116  53.107  -0.743  1.00 50.00      A    C  
ATOM    120  CB  ALA A 125     193.465  54.592  -0.562  1.00 50.00      A    C  
ATOM    121  C   ALA A 125     191.753  52.767  -0.143  1.00 50.00      A    C  
ATOM    122  O   ALA A 125     191.536  51.641   0.291  1.00 50.00      A    O  
ATOM    123  N   LEU A 126     190.809  53.696  -0.211  1.00 50.00      A    N  
ATOM    125  CA  LEU A 126     189.472  53.477   0.338  1.00 50.00      A    C  
ATOM    126  CB  LEU A 126     188.670  52.512  -0.538  1.00 50.00      A    C  
ATOM    130  C   LEU A 126     189.530  52.972   1.783  1.00 50.00      A    C  
ATOM    131  O   LEU A 126     189.492  53.788   2.706  1.00 50.00      A    O  
ATOM    132  N   LEU A 127     189.622  51.650   1.975  1.00 50.00      A    N  
ATOM    134  CA  LEU A 127     189.698  51.050   3.321  1.00 50.00      A    C  
ATOM    135  CB  LEU A 127     188.291  50.728   3.867  1.00 50.00      A    C  
ATOM    139  C   LEU A 127     190.616  49.815   3.397  1.00 50.00      A    C  
ATOM    140  O   LEU A 127     190.186  48.725   3.775  1.00 50.00      A    O  
ATOM    141  N   ASP A 128     191.871  50.009   2.984  1.00 50.00      A    N  
ATOM    143  CA  ASP A 128     192.935  48.986   3.004  1.00 50.00      A    C  
ATOM    144  CB  ASP A 128     193.385  48.684   4.442  1.00 50.00      A    C  
ATOM    148  C   ASP A 128     192.668  47.658   2.289  1.00 50.00      A    C  
ATOM    149  O   ASP A 128     191.613  47.459   1.681  1.00 50.00      A    O  
ATOM    150  N   PHE A 129     193.666  46.773   2.332  1.00 50.00      A    N  
ATOM    152  CA  PHE A 129     193.574  45.447   1.728  1.00 50.00      A    C  
ATOM    153  CB  PHE A 129     193.475  45.537   0.205  1.00 50.00      A    C  
ATOM    160  C   PHE A 129     194.764  44.574   2.126  1.00 50.00      A    C  
ATOM    161  O   PHE A 129     195.905  44.836   1.735  1.00 50.00      A    O  
ATOM    162  N   GLU A 130     194.495  43.537   2.910  1.00 50.00      A    N  
ATOM    164  CA  GLU A 130     195.542  42.627   3.359  1.00 50.00      A    C  
ATOM    165  CB  GLU A 130     195.487  42.481   4.890  1.00 50.00      A    C  
ATOM    170  C   GLU A 130     195.444  41.261   2.681  1.00 50.00      A    C  
ATOM    171  O   GLU A 130     194.627  41.059   1.780  1.00 50.00      A    O  
ATOM    172  N   ASP A 131     196.328  40.352   3.078  1.00 50.00      A    N  
ATOM    174  CA  ASP A 131     196.351  38.988   2.558  1.00 50.00      A    C  
ATOM    175  CB  ASP A 131     196.953  38.927   1.143  1.00 50.00      A    C  
ATOM    179  C   ASP A 131     197.194  38.169   3.528  1.00 50.00      A    C  
ATOM    180  O   ASP A 131     198.190  38.656   4.070  1.00 50.00      A    O  
ATOM    181  N   LYS A 132     196.799  36.917   3.733  1.00 50.00      A    N  
ATOM    183  CA  LYS A 132     197.499  36.020   4.649  1.00 50.00      A    C  
ATOM    184  CB  LYS A 132     196.523  35.017   5.268  1.00 50.00      A    C  
ATOM    192  C   LYS A 132     198.650  35.256   3.993  1.00 50.00      A    C  
ATOM    193  O   LYS A 132     199.028  34.169   4.452  1.00 50.00      A    O  
ATOM    194  N   ASN A 133     199.160  35.776   2.885  1.00 50.00      A    N  
ATOM    196  CA  ASN A 133     200.260  35.125   2.190  1.00 50.00      A    C  
ATOM    197  CB  ASN A 133     200.088  35.239   0.674  1.00 50.00      A    C  
ATOM    203  C   ASN A 133     201.600  35.689   2.633  1.00 50.00      A    C  
ATOM    204  O   ASN A 133     202.417  34.977   3.216  1.00 50.00      A    O  
ATOM    205  N   GLY A 134     201.806  36.980   2.397  1.00 50.00      A    N  
ATOM    207  CA  GLY A 134     203.051  37.614   2.783  1.00 50.00      A    C  
ATOM    208  C   GLY A 134     202.960  39.112   2.602  1.00 50.00      A    C  
ATOM    209  O   GLY A 134     203.237  39.884   3.530  1.00 50.00      A    O  
ATOM    210  N   ASP A 135     202.597  39.524   1.395  1.00 50.00      A    N  
ATOM    212  CA  ASP A 135     202.449  40.935   1.079  1.00 50.00      A    C  
ATOM    213  CB  ASP A 135     202.589  41.157  -0.426  1.00 50.00      A    C  
ATOM    217  C   ASP A 135     201.104  41.448   1.564  1.00 50.00      A    C  
ATOM    218  O   ASP A 135     200.158  40.683   1.744  1.00 50.00      A    O  
ATOM    219  N   LYS A 136     201.049  42.749   1.817  1.00 50.00      A    N  
ATOM    221  CA  LYS A 136     199.842  43.412   2.294  1.00 50.00      A    C  
ATOM    222  CB  LYS A 136     199.567  43.108   3.780  1.00 50.00      A    C  
ATOM    230  C   LYS A 136     200.020  44.905   2.096  1.00 50.00      A    C  
ATOM    231  O   LYS A 136     201.129  45.427   2.232  1.00 50.00      A    O  
ATOM    232  N   VAL A 137     198.937  45.587   1.750  1.00 50.00      A    N  
ATOM    234  CA  VAL A 137     198.995  47.023   1.528  1.00 50.00      A    C  
ATOM    235  CB  VAL A 137     198.793  47.377   0.049  1.00 50.00      A    C  
ATOM    238  C   VAL A 137     198.032  47.823   2.389  1.00 50.00      A    C  
ATOM    239  O   VAL A 137     196.866  47.468   2.553  1.00 50.00      A    O  
ATOM    240  N   MET A 138     198.560  48.913   2.932  1.00 50.00      A    N  
ATOM    242  CA  MET A 138     197.814  49.817   3.795  1.00 50.00      A    C  
ATOM    243  CB  MET A 138     198.544  49.986   5.132  1.00 50.00      A    C  
ATOM    247  C   MET A 138     197.583  51.180   3.141  1.00 50.00      A    C  
ATOM    248  O   MET A 138     197.286  52.164   3.823  1.00 50.00      A    O  
ATOM    249  N   ALA A 139     197.727  51.238   1.819  1.00 50.00      A    N  
ATOM    251  CA  ALA A 139     197.535  52.482   1.066  1.00 50.00      A    C  
ATOM    252  CB  ALA A 139     198.626  53.494   1.418  1.00 50.00      A    C  
ATOM    253  C   ALA A 139     197.563  52.214  -0.426  1.00 50.00      A    C  
ATOM    254  O   ALA A 139     197.906  51.111  -0.863  1.00 50.00      A    O  
ATOM    255  N   GLY A 140     197.164  53.215  -1.207  1.00 50.00      A    N  
ATOM    257  CA  GLY A 140     197.211  53.044  -2.647  1.00 50.00      A    C  
ATOM    258  C   GLY A 140     196.295  53.821  -3.570  1.00 50.00      A    C  
ATOM    259  O   GLY A 140     195.159  54.152  -3.222  1.00 50.00      A    O  
ATOM    260  N   ASP A 141     196.784  54.025  -4.788  1.00 50.00      A    N  
ATOM    262  CA  ASP A 141     196.057  54.739  -5.822  1.00 50.00      A    C  
ATOM    263  CB  ASP A 141     197.036  55.404  -6.790  1.00 50.00      A    C  
ATOM    267  C   ASP A 141     195.236  53.687  -6.558  1.00 50.00      A    C  
ATOM    268  O   ASP A 141     194.680  52.788  -5.932  1.00 50.00      A    O  
ATOM    269  N   GLU A 142     195.150  53.786  -7.882  1.00 50.00      A    N  
ATOM    271  CA  GLU A 142     194.395  52.806  -8.666  1.00 50.00      A    C  
ATOM    272  CB  GLU A 142     193.660  53.467  -9.840  1.00 50.00      A    C  
ATOM    277  C   GLU A 142     195.282  51.719  -9.224  1.00 50.00      A    C  
ATOM    278  O   GLU A 142     196.063  51.970 -10.141  1.00 50.00      A    O  
ATOM    279  N   TRP A 143     195.125  50.506  -8.703  1.00 50.00      A    N  
ATOM    281  CA  TRP A 143     195.873  49.353  -9.203  1.00 50.00      A    C  
ATOM    282  CB  TRP A 143     197.290  49.276  -8.615  1.00 50.00      A    C  
ATOM    293  C   TRP A 143     195.101  48.057  -8.951  1.00 50.00      A    C  
ATOM    294  O   TRP A 143     194.657  47.784  -7.838  1.00 50.00      A    O  
ATOM    295  N   LEU A 144     194.883  47.306 -10.023  1.00 50.00      A    N  
ATOM    297  CA  LEU A 144     194.163  46.042  -9.961  1.00 50.00      A    C  
ATOM    298  CB  LEU A 144     193.276  45.865 -11.205  1.00 50.00      A    C  
ATOM    302  C   LEU A 144     195.138  44.875  -9.853  1.00 50.00      A    C  
ATOM    303  O   LEU A 144     196.328  45.025 -10.138  1.00 50.00      A    O  
ATOM    304  N   PHE A 145     194.634  43.730  -9.408  1.00 50.00      A    N  
ATOM    306  CA  PHE A 145     195.451  42.531  -9.274  1.00 50.00      A    C  
ATOM    307  CB  PHE A 145     196.373  42.626  -8.042  1.00 50.00      A    C  
ATOM    314  C   PHE A 145     194.573  41.288  -9.234  1.00 50.00      A    C  
ATOM    315  O   PHE A 145     193.413  41.337  -8.808  1.00 50.00      A    O  
ATOM    316  N   GLU A 146     195.139  40.188  -9.709  1.00 50.00      A    N  
ATOM    318  CA  GLU A 146     194.465  38.901  -9.759  1.00 50.00      A    C  
ATOM    319  CB  GLU A 146     194.046  38.588 -11.204  1.00 50.00      A    C  
ATOM    324  C   GLU A 146     195.398  37.815  -9.234  1.00 50.00      A    C  
ATOM    325  O   GLU A 146     196.513  38.104  -8.803  1.00 50.00      A    O  
ATOM    326  N   GLY A 147     194.933  36.571  -9.257  1.00 50.00      A    N  
ATOM    328  CA  GLY A 147     195.757  35.469  -8.794  1.00 50.00      A    C  
ATOM    329  C   GLY A 147     195.266  34.721  -7.569  1.00 50.00      A    C  
ATOM    330  O   GLY A 147     194.394  33.855  -7.683  1.00 50.00      A    O  
ATOM    331  N   PRO A 148     195.846  34.985  -6.385  1.00 50.00      A    N  
ATOM    333  CA  PRO A 148     195.448  34.315  -5.143  1.00 50.00      A    C  
ATOM    334  CB  PRO A 148     196.500  34.801  -4.146  1.00 50.00      A    C  
ATOM    336  C   PRO A 148     194.036  34.667  -4.684  1.00 50.00      A    C  
ATOM    337  O   PRO A 148     193.305  35.379  -5.373  1.00 50.00      A    O  
ATOM    338  N   GLY A 149     193.645  34.137  -3.530  1.00 50.00      A    N  
ATOM    340  CA  GLY A 149     192.322  34.426  -3.024  1.00 50.00      A    C  
ATOM    341  C   GLY A 149     191.801  33.539  -1.914  1.00 50.00      A    C  
ATOM    342  O   GLY A 149     191.886  32.312  -1.956  1.00 50.00      A    O  
ATOM    343  N   THR A 150     191.223  34.212  -0.932  1.00 50.00      A    N  
ATOM    345  CA  THR A 150     190.612  33.634   0.260  1.00 50.00      A    C  
ATOM    346  CB  THR A 150     191.581  33.575   1.468  1.00 50.00      A    C  
ATOM    350  C   THR A 150     189.477  34.590   0.602  1.00 50.00      A    C  
ATOM    351  O   THR A 150     188.508  34.213   1.270  1.00 50.00      A    O  
ATOM    352  N   TYR A 151     189.615  35.831   0.133  1.00 50.00      A    N  
ATOM    354  CA  TYR A 151     188.628  36.876   0.357  1.00 50.00      A    C  
ATOM    355  CB  TYR A 151     188.977  38.170  -0.403  1.00 50.00      A    C  
ATOM    364  C   TYR A 151     187.285  36.393  -0.159  1.00 50.00      A    C  
ATOM    365  O   TYR A 151     187.207  35.639  -1.132  1.00 50.00      A    O  
ATOM    366  N   ILE A 152     186.230  36.830   0.507  1.00 50.00      A    N  
ATOM    368  CA  ILE A 152     184.879  36.476   0.117  1.00 50.00      A    C  
ATOM    369  CB  ILE A 152     184.074  35.800   1.276  1.00 50.00      A    C  
ATOM    373  C   ILE A 152     184.222  37.776  -0.322  1.00 50.00      A    C  
ATOM    374  O   ILE A 152     184.101  38.711   0.469  1.00 50.00      A    O  
ATOM    375  N   PRO A 153     183.853  37.878  -1.612  1.00 50.00      A    N  
ATOM    377  CA  PRO A 153     183.216  39.097  -2.123  1.00 50.00      A    C  
ATOM    378  CB  PRO A 153     182.772  38.693  -3.534  1.00 50.00      A    C  
ATOM    380  C   PRO A 153     182.053  39.560  -1.250  1.00 50.00      A    C  
ATOM    381  O   PRO A 153     180.904  39.155  -1.442  1.00 50.00      A    O  
ATOM    382  N   GLN A 154     182.385  40.369  -0.249  1.00 50.00      A    N  
ATOM    384  CA  GLN A 154     181.395  40.901   0.673  1.00 50.00      A    C  
ATOM    385  CB  GLN A 154     182.064  41.407   1.955  1.00 50.00      A    C  
ATOM    392  C   GLN A 154     180.630  42.033   0.017  1.00 50.00      A    C  
ATOM    393  O   GLN A 154     181.223  42.983  -0.494  1.00 50.00      A    O  
ATOM    394  N   LYS A 155     179.306  41.955   0.087  1.00 50.00      A    N  
ATOM    396  CA  LYS A 155     178.446  42.975  -0.501  1.00 50.00      A    C  
ATOM    397  CB  LYS A 155     176.974  42.609  -0.312  1.00 50.00      A    C  
ATOM    405  C   LYS A 155     178.721  44.357   0.095  1.00 50.00      A    C  
ATOM    406  O   LYS A 155     178.267  45.375  -0.437  1.00 50.00      A    O  
ATOM    407  N   GLU A 156     179.406  44.383   1.234  1.00 50.00      A    N  
ATOM    409  CA  GLU A 156     179.749  45.632   1.894  1.00 50.00      A    C  
ATOM    410  CB  GLU A 156     180.107  45.393   3.359  1.00 50.00      A    C  
ATOM    415  C   GLU A 156     180.938  46.248   1.170  1.00 50.00      A    C  
ATOM    416  O   GLU A 156     180.836  47.341   0.610  1.00 50.00      A    O  
ATOM    417  N   VAL A 157     182.061  45.536   1.181  1.00 50.00      A    N  
ATOM    419  CA  VAL A 157     183.276  46.002   0.530  1.00 50.00      A    C  
ATOM    420  CB  VAL A 157     184.212  46.764   1.508  1.00 50.00      A    C  
ATOM    423  C   VAL A 157     184.070  44.876  -0.119  1.00 50.00      A    C  
ATOM    424  O   VAL A 157     184.479  43.914   0.535  1.00 50.00      A    O  
ATOM    425  N   GLU A 158     184.266  45.007  -1.425  1.00 50.00      A    N  
ATOM    427  CA  GLU A 158     185.025  44.052  -2.221  1.00 50.00      A    C  
ATOM    428  CB  GLU A 158     184.108  43.367  -3.239  1.00 50.00      A    C  
ATOM    433  C   GLU A 158     186.113  44.852  -2.929  1.00 50.00      A    C  
ATOM    434  O   GLU A 158     186.521  44.526  -4.039  1.00 50.00      A    O  
ATOM    435  N   VAL A 159     186.591  45.870  -2.212  1.00 50.00      A    N  
ATOM    437  CA  VAL A 159     187.614  46.847  -2.606  1.00 50.00      A    C  
ATOM    438  CB  VAL A 159     188.919  46.255  -3.243  1.00 50.00      A    C  
ATOM    441  C   VAL A 159     187.063  47.948  -3.493  1.00 50.00      A    C  
ATOM    442  O   VAL A 159     187.243  49.122  -3.201  1.00 50.00      A    O  
ATOM    443  N   VAL A 160     186.326  47.570  -4.527  1.00 50.00      A    N  
ATOM    445  CA  VAL A 160     185.756  48.520  -5.473  1.00 50.00      A    C  
ATOM    446  CB  VAL A 160     186.825  49.010  -6.500  1.00 50.00      A    C  
ATOM    449  C   VAL A 160     184.661  47.780  -6.214  1.00 50.00      A    C  
ATOM    450  O   VAL A 160     183.477  48.008  -5.986  1.00 50.00      A    O  
ATOM    451  N   GLU A 161     185.094  46.840  -7.044  1.00 50.00      A    N  
ATOM    453  CA  GLU A 161     184.206  46.028  -7.854  1.00 50.00      A    C  
ATOM    454  CB  GLU A 161     183.956  46.694  -9.207  1.00 50.00      A    C  
ATOM    459  C   GLU A 161     184.902  44.693  -8.053  1.00 50.00      A    C  
ATOM    460  O   GLU A 161     186.128  44.590  -7.900  1.00 50.00      A    O  
ATOM    461  N   ILE A 162     184.117  43.671  -8.369  1.00 50.00      A    N  
ATOM    463  CA  ILE A 162     184.635  42.326  -8.576  1.00 50.00      A    C  
ATOM    464  CB  ILE A 162     184.100  41.374  -7.468  1.00 50.00      A    C  
ATOM    468  C   ILE A 162     184.263  41.789  -9.964  1.00 50.00      A    C  
ATOM    469  O   ILE A 162     183.210  42.124 -10.509  1.00 50.00      A    O  
ATOM    470  N   ILE A 163     185.144  40.977 -10.542  1.00 50.00      A    N  
ATOM    472  CA  ILE A 163     184.914  40.374 -11.857  1.00 50.00      A    C  
ATOM    473  CB  ILE A 163     185.509  41.229 -13.008  1.00 50.00      A    C  
ATOM    477  C   ILE A 163     185.482  38.954 -11.899  1.00 50.00      A    C  
ATOM    478  O   ILE A 163     186.696  38.760 -11.841  1.00 50.00      A    O  
ATOM    479  N   GLN A 164     184.595  37.967 -11.994  1.00 50.00      A    N  
ATOM    481  CA  GLN A 164     184.992  36.559 -12.003  1.00 50.00      A    C  
ATOM    482  CB  GLN A 164     183.929  35.721 -11.286  1.00 50.00      A    C  
ATOM    489  C   GLN A 164     185.236  35.935 -13.378  1.00 50.00      A    C  
ATOM    490  O   GLN A 164     184.708  36.394 -14.388  1.00 50.00      A    O  
ATOM    491  N   ALA A 165     186.007  34.846 -13.369  1.00 50.00      A    N  
ATOM    493  CA  ALA A 165     186.345  34.054 -14.557  1.00 50.00      A    C  
ATOM    494  CB  ALA A 165     185.074  33.410 -15.127  1.00 50.00      A    C  
ATOM    495  C   ALA A 165     187.155  34.703 -15.682  1.00 50.00      A    C  
ATOM    496  O   ALA A 165     187.336  35.919 -15.727  1.00 50.00      A    O  
ATOM    497  N   THR A 166     187.660  33.861 -16.579  1.00 50.00      A    N  
ATOM    499  CA  THR A 166     188.429  34.315 -17.734  1.00 50.00      A    C  
ATOM    500  CB  THR A 166     189.745  33.505 -17.877  1.00 50.00      A    C  
ATOM    504  C   THR A 166     187.511  34.081 -18.946  1.00 50.00      A    C  
ATOM    505  O   THR A 166     187.096  32.954 -19.199  1.00 50.00      A    O  
ATOM    506  N   VAL A 167     187.182  35.144 -19.675  1.00 50.00      A    N  
ATOM    508  CA  VAL A 167     186.271  35.038 -20.816  1.00 50.00      A    C  
ATOM    509  CB  VAL A 167     185.412  36.316 -20.962  1.00 50.00      A    C  
ATOM    512  C   VAL A 167     186.804  34.675 -22.208  1.00 50.00      A    C  
ATOM    513  O   VAL A 167     186.516  33.593 -22.717  1.00 50.00      A    O  
ATOM    514  N   ILE A 168     187.521  35.602 -22.842  1.00 50.00      A    N  
ATOM    516  CA  ILE A 168     188.042  35.412 -24.200  1.00 50.00      A    C  
ATOM    517  CB  ILE A 168     189.086  36.513 -24.568  1.00 50.00      A    C  
ATOM    521  C   ILE A 168     188.546  34.023 -24.591  1.00 50.00      A    C  
ATOM    522  O   ILE A 168     189.398  33.435 -23.922  1.00 50.00      A    O  
ATOM    523  N   LYS A 169     187.995  33.525 -25.698  1.00 50.00      A    N  
ATOM    525  CA  LYS A 169     188.335  32.214 -26.253  1.00 50.00      A    C  
ATOM    526  CB  LYS A 169     187.322  31.816 -27.334  1.00 50.00      A    C  
ATOM    534  C   LYS A 169     189.736  32.253 -26.870  1.00 50.00      A    C  
ATOM    535  O   LYS A 169     190.668  32.803 -26.285  1.00 50.00      A    O  
ATOM    536  N   GLN A 170     189.882  31.662 -28.054  1.00 50.00      A    N  
ATOM    538  CA  GLN A 170     191.171  31.648 -28.737  1.00 50.00      A    C  
ATOM    539  CB  GLN A 170     191.397  30.319 -29.468  1.00 50.00      A    C  
ATOM    546  C   GLN A 170     191.224  32.776 -29.757  1.00 50.00      A    C  
ATOM    547  O   GLN A 170     192.074  33.663 -29.690  1.00 50.00      A    O  
ATOM    548  N   ASN A 171     190.282  32.728 -30.691  1.00 50.00      A    N  
ATOM    550  CA  ASN A 171     190.164  33.690 -31.776  1.00 50.00      A    C  
ATOM    551  CB  ASN A 171     189.125  33.184 -32.781  1.00 50.00      A    C  
ATOM    557  C   ASN A 171     189.831  35.129 -31.377  1.00 50.00      A    C  
ATOM    558  O   ASN A 171     190.030  36.052 -32.168  1.00 50.00      A    O  
ATOM    559  N   GLN A 172     189.302  35.324 -30.174  1.00 50.00      A    N  
ATOM    561  CA  GLN A 172     188.936  36.664 -29.723  1.00 50.00      A    C  
ATOM    562  CB  GLN A 172     188.127  36.609 -28.428  1.00 50.00      A    C  
ATOM    569  C   GLN A 172     190.102  37.628 -29.570  1.00 50.00      A    C  
ATOM    570  O   GLN A 172     190.882  37.546 -28.619  1.00 50.00      A    O  
ATOM    571  N   ALA A 173     190.198  38.550 -30.519  1.00 50.00      A    N  
ATOM    573  CA  ALA A 173     191.249  39.555 -30.519  1.00 50.00      A    C  
ATOM    574  CB  ALA A 173     191.749  39.796 -31.933  1.00 50.00      A    C  
ATOM    575  C   ALA A 173     190.693  40.840 -29.926  1.00 50.00      A    C  
ATOM    576  O   ALA A 173     189.500  41.131 -30.051  1.00 50.00      A    O  
ATOM    577  N   LEU A 174     191.561  41.613 -29.288  1.00 50.00      A    N  
ATOM    579  CA  LEU A 174     191.149  42.859 -28.668  1.00 50.00      A    C  
ATOM    580  CB  LEU A 174     191.017  42.686 -27.145  1.00 50.00      A    C  
ATOM    584  C   LEU A 174     192.075  44.022 -28.984  1.00 50.00      A    C  
ATOM    585  O   LEU A 174     193.290  43.862 -29.047  1.00 50.00      A    O  
ATOM    586  N   ARG A 175     191.476  45.167 -29.295  1.00 50.00      A    N  
ATOM    588  CA  ARG A 175     192.224  46.385 -29.570  1.00 50.00      A    C  
ATOM    589  CB  ARG A 175     191.843  46.961 -30.938  1.00 50.00      A    C  
ATOM    601  C   ARG A 175     191.872  47.364 -28.453  1.00 50.00      A    C  
ATOM    602  O   ARG A 175     190.710  47.441 -28.038  1.00 50.00      A    O  
ATOM    603  N   LEU A 176     192.868  48.073 -27.935  1.00 50.00      A    N  
ATOM    605  CA  LEU A 176     192.624  49.021 -26.855  1.00 50.00      A    C  
ATOM    606  CB  LEU A 176     193.389  48.627 -25.601  1.00 50.00      A    C  
ATOM    610  C   LEU A 176     193.063  50.400 -27.264  1.00 50.00      A    C  
ATOM    611  O   LEU A 176     193.974  50.548 -28.065  1.00 50.00      A    O  
ATOM    612  N   ARG A 177     192.463  51.399 -26.631  1.00 50.00      A    N  
ATOM    614  CA  ARG A 177     192.752  52.794 -26.922  1.00 50.00      A    C  
ATOM    615  CB  ARG A 177     191.448  53.562 -27.129  1.00 50.00      A    C  
ATOM    627  C   ARG A 177     193.535  53.441 -25.788  1.00 50.00      A    C  
ATOM    628  O   ARG A 177     193.620  52.888 -24.690  1.00 50.00      A    O  
ATOM    629  N   ALA A 178     194.023  54.652 -26.031  1.00 50.00      A    N  
ATOM    631  CA  ALA A 178     194.779  55.374 -25.022  1.00 50.00      A    C  
ATOM    632  CB  ALA A 178     195.354  56.651 -25.604  1.00 50.00      A    C  
ATOM    633  C   ALA A 178     193.831  55.682 -23.869  1.00 50.00      A    C  
ATOM    634  O   ALA A 178     193.882  55.014 -22.837  1.00 50.00      A    O  
ATOM    635  N   ARG A 179     192.947  56.657 -24.091  1.00 50.00      A    N  
ATOM    637  CA  ARG A 179     191.920  57.140 -23.153  1.00 50.00      A    C  
ATOM    638  CB  ARG A 179     191.705  56.216 -21.927  1.00 50.00      A    C  
ATOM    650  C   ARG A 179     192.173  58.581 -22.695  1.00 50.00      A    C  
ATOM    651  O   ARG A 179     192.801  59.373 -23.400  1.00 50.00      A    O  
ATOM    652  N   LYS A 180     191.627  58.897 -21.525  1.00 50.00      A    N  
ATOM    654  CA  LYS A 180     191.710  60.186 -20.856  1.00 50.00      A    C  
ATOM    655  CB  LYS A 180     193.014  60.928 -21.144  1.00 50.00      A    C  
ATOM    663  C   LYS A 180     190.466  60.991 -21.145  1.00 50.00      A    C  
ATOM    664  O   LYS A 180     189.855  60.858 -22.205  1.00 50.00      A    O  
ATOM    665  N   GLU A 181     190.051  61.777 -20.164  1.00 50.00      A    N  
ATOM    667  CA  GLU A 181     188.814  62.515 -20.289  1.00 50.00      A    C  
ATOM    668  CB  GLU A 181     187.887  62.075 -19.144  1.00 50.00      A    C  
ATOM    673  C   GLU A 181     188.924  64.038 -20.311  1.00 50.00      A    C  
ATOM    674  O   GLU A 181     189.985  64.600 -20.587  1.00 50.00      A    O  
ATOM    675  N   CYS A 182     187.762  64.665 -20.142  1.00 50.00      A    N  
ATOM    677  CA  CYS A 182     187.568  66.112 -20.066  1.00 50.00      A    C  
ATOM    678  CB  CYS A 182     188.198  66.683 -18.787  1.00 50.00      A    C  
ATOM    680  C   CYS A 182     187.870  67.015 -21.257  1.00 50.00      A    C  
ATOM    681  O   CYS A 182     188.944  66.959 -21.862  1.00 50.00      A    O  
ATOM    682  N   PHE A 183     186.875  67.839 -21.575  1.00 50.00      A    N  
ATOM    684  CA  PHE A 183     186.917  68.820 -22.652  1.00 50.00      A    C  
ATOM    685  CB  PHE A 183     186.258  68.251 -23.912  1.00 50.00      A    C  
ATOM    692  C   PHE A 183     186.060  69.950 -22.079  1.00 50.00      A    C  
ATOM    693  O   PHE A 183     184.835  69.935 -22.203  1.00 50.00      A    O  
ATOM    694  N   ASP A 184     186.708  70.881 -21.388  1.00 50.00      A    N  
ATOM    696  CA  ASP A 184     186.012  71.992 -20.751  1.00 50.00      A    C  
ATOM    697  CB  ASP A 184     186.703  72.363 -19.429  1.00 50.00      A    C  
ATOM    701  C   ASP A 184     185.798  73.212 -21.649  1.00 50.00      A    C  
ATOM    702  O   ASP A 184     184.785  73.297 -22.344  1.00 50.00      A    O  
ATOM    703  N   ARG A 185     186.698  74.189 -21.584  1.00 50.00      A    N  
ATOM    705  CA  ARG A 185     186.573  75.377 -22.415  1.00 50.00      A    C  
ATOM    706  CB  ARG A 185     186.528  76.660 -21.550  1.00 50.00      A    C  
ATOM    718  C   ARG A 185     187.754  75.385 -23.371  1.00 50.00      A    C  
ATOM    719  O   ARG A 185     188.872  75.050 -22.983  1.00 50.00      A    O  
ATOM    720  N   GLU A 186     187.467  75.688 -24.632  1.00 50.00      A    N  
ATOM    722  CA  GLU A 186     188.455  75.751 -25.715  1.00 50.00      A    C  
ATOM    723  CB  GLU A 186     189.193  77.109 -25.765  1.00 50.00      A    C  
ATOM    728  C   GLU A 186     189.440  74.577 -25.786  1.00 50.00      A    C  
ATOM    729  O   GLU A 186     189.331  73.712 -26.656  1.00 50.00      A    O  
ATOM    730  N   GLY A 187     190.347  74.502 -24.822  1.00 50.00      A    N  
ATOM    732  CA  GLY A 187     191.328  73.439 -24.811  1.00 50.00      A    C  
ATOM    733  C   GLY A 187     190.840  72.097 -24.306  1.00 50.00      A    C  
ATOM    734  O   GLY A 187     189.729  71.960 -23.791  1.00 50.00      A    O  
ATOM    735  N   LYS A 188     191.688  71.094 -24.482  1.00 50.00      A    N  
ATOM    737  CA  LYS A 188     191.375  69.755 -24.035  1.00 50.00      A    C  
ATOM    738  CB  LYS A 188     191.732  68.711 -25.097  1.00 50.00      A    C  
ATOM    746  C   LYS A 188     192.057  69.435 -22.726  1.00 50.00      A    C  
ATOM    747  O   LYS A 188     193.270  69.638 -22.580  1.00 50.00      A    O  
ATOM    748  N   GLY A 189     191.268  68.911 -21.791  1.00 50.00      A    N  
ATOM    750  CA  GLY A 189     191.774  68.550 -20.484  1.00 50.00      A    C  
ATOM    751  C   GLY A 189     192.975  67.633 -20.595  1.00 50.00      A    C  
ATOM    752  O   GLY A 189     194.107  68.100 -20.486  1.00 50.00      A    O  
ATOM    753  N   ARG A 190     192.736  66.365 -20.931  1.00 50.00      A    N  
ATOM    755  CA  ARG A 190     193.799  65.361 -21.061  1.00 50.00      A    C  
ATOM    756  CB  ARG A 190     193.880  64.513 -19.775  1.00 50.00      A    C  
ATOM    768  C   ARG A 190     193.634  64.387 -22.246  1.00 50.00      A    C  
ATOM    769  O   ARG A 190     194.614  63.783 -22.687  1.00 50.00      A    O  
ATOM    770  N   VAL A 191     192.440  64.333 -22.828  1.00 50.00      A    N  
ATOM    772  CA  VAL A 191     192.135  63.367 -23.901  1.00 50.00      A    C  
ATOM    773  CB  VAL A 191     190.832  63.719 -24.646  1.00 50.00      A    C  
ATOM    776  C   VAL A 191     193.222  63.007 -24.925  1.00 50.00      A    C  
ATOM    777  O   VAL A 191     193.879  63.889 -25.499  1.00 50.00      A    O  
ATOM    778  N   THR A 192     193.324  61.708 -25.219  1.00 50.00      A    N  
ATOM    780  CA  THR A 192     194.336  61.197 -26.153  1.00 50.00      A    C  
ATOM    781  CB  THR A 192     195.563  60.687 -25.387  1.00 50.00      A    C  
ATOM    785  C   THR A 192     193.869  60.064 -27.084  1.00 50.00      A    C  
ATOM    786  O   THR A 192     193.272  59.078 -26.643  1.00 50.00      A    O  
ATOM    787  N   GLY A 193     194.176  60.202 -28.372  1.00 50.00      A    N  
ATOM    789  CA  GLY A 193     193.788  59.205 -29.351  1.00 50.00      A    C  
ATOM    790  C   GLY A 193     194.978  58.469 -29.942  1.00 50.00      A    C  
ATOM    791  O   GLY A 193     195.618  58.960 -30.883  1.00 50.00      A    O  
ATOM    792  N   GLU A 194     195.223  57.269 -29.418  1.00 50.00      A    N  
ATOM    794  CA  GLU A 194     196.310  56.392 -29.847  1.00 50.00      A    C  
ATOM    795  CB  GLU A 194     197.598  56.741 -29.105  1.00 50.00      A    C  
ATOM    800  C   GLU A 194     195.896  54.967 -29.488  1.00 50.00      A    C  
ATOM    801  O   GLU A 194     195.102  54.771 -28.555  1.00 50.00      A    O  
ATOM    802  N   GLU A 195     196.434  53.982 -30.207  1.00 50.00      A    N  
ATOM    804  CA  GLU A 195     196.098  52.584 -29.949  1.00 50.00      A    C  
ATOM    805  CB  GLU A 195     194.728  52.250 -30.559  1.00 50.00      A    C  
ATOM    810  C   GLU A 195     197.140  51.538 -30.364  1.00 50.00      A    C  
ATOM    811  O   GLU A 195     198.221  51.862 -30.867  1.00 50.00      A    O  
ATOM    812  N   TRP A 196     196.799  50.277 -30.109  1.00 50.00      A    N  
ATOM    814  CA  TRP A 196     197.629  49.113 -30.426  1.00 50.00      A    C  
ATOM    815  CB  TRP A 196     198.911  49.143 -29.572  1.00 50.00      A    C  
ATOM    826  C   TRP A 196     196.745  47.887 -30.130  1.00 50.00      A    C  
ATOM    827  O   TRP A 196     195.787  47.994 -29.366  1.00 50.00      A    O  
ATOM    828  N   LEU A 197     197.044  46.738 -30.732  1.00 50.00      A    N  
ATOM    830  CA  LEU A 197     196.207  45.557 -30.521  1.00 50.00      A    C  
ATOM    831  CB  LEU A 197     195.352  45.263 -31.768  1.00 50.00      A    C  
ATOM    835  C   LEU A 197     196.784  44.247 -29.996  1.00 50.00      A    C  
ATOM    836  O   LEU A 197     197.881  43.814 -30.371  1.00 50.00      A    O  
ATOM    837  N   VAL A 198     196.008  43.620 -29.119  1.00 50.00      A    N  
ATOM    839  CA  VAL A 198     196.342  42.328 -28.550  1.00 50.00      A    C  
ATOM    840  CB  VAL A 198     195.984  42.257 -27.035  1.00 50.00      A    C  
ATOM    843  C   VAL A 198     195.553  41.260 -29.310  1.00 50.00      A    C  
ATOM    844  O   VAL A 198     194.329  41.198 -29.229  1.00 50.00      A    O  
ATOM    845  N   ARG A 199     196.270  40.438 -30.070  1.00 50.00      A    N  
ATOM    847  CA  ARG A 199     195.663  39.351 -30.845  1.00 50.00      A    C  
ATOM    848  CB  ARG A 199     196.289  39.250 -32.226  1.00 50.00      A    C  
ATOM    860  C   ARG A 199     195.966  38.080 -30.081  1.00 50.00      A    C  
ATOM    861  O   ARG A 199     196.210  37.018 -30.644  1.00 50.00      A    O  
ATOM    862  N   SER A 200     195.923  38.199 -28.764  1.00 50.00      A    N  
ATOM    864  CA  SER A 200     196.278  37.090 -27.909  1.00 50.00      A    C  
ATOM    865  CB  SER A 200     197.153  37.570 -26.791  1.00 50.00      A    C  
ATOM    868  C   SER A 200     195.142  36.271 -27.372  1.00 50.00      A    C  
ATOM    869  O   SER A 200     194.224  36.791 -26.731  1.00 50.00      A    O  
ATOM    870  N   VAL A 201     195.343  34.965 -27.502  1.00 50.00      A    N  
ATOM    872  CA  VAL A 201     194.431  33.938 -27.064  1.00 50.00      A    C  
ATOM    873  CB  VAL A 201     194.781  32.614 -27.789  1.00 50.00      A    C  
ATOM    876  C   VAL A 201     194.350  33.736 -25.554  1.00 50.00      A    C  
ATOM    877  O   VAL A 201     195.346  33.416 -24.900  1.00 50.00      A    O  
ATOM    878  N   GLY A 202     193.143  33.903 -25.019  1.00 50.00      A    N  
ATOM    880  CA  GLY A 202     192.916  33.716 -23.596  1.00 50.00      A    C  
ATOM    881  C   GLY A 202     193.112  34.921 -22.695  1.00 50.00      A    C  
ATOM    882  O   GLY A 202     194.213  35.132 -22.183  1.00 50.00      A    O  
ATOM    883  N   ALA A 203     192.044  35.686 -22.472  1.00 50.00      A    N  
ATOM    885  CA  ALA A 203     192.095  36.869 -21.610  1.00 50.00      A    C  
ATOM    886  CB  ALA A 203     193.009  37.920 -22.207  1.00 50.00      A    C  
ATOM    887  C   ALA A 203     190.702  37.456 -21.423  1.00 50.00      A    C  
ATOM    888  O   ALA A 203     190.103  37.921 -22.383  1.00 50.00      A    O  
ATOM    889  N   TYR A 204     190.235  37.531 -20.177  1.00 50.00      A    N  
ATOM    891  CA  TYR A 204     188.891  38.048 -19.889  1.00 50.00      A    C  
ATOM    892  CB  TYR A 204     188.670  38.271 -18.381  1.00 50.00      A    C  
ATOM    901  C   TYR A 204     188.440  39.259 -20.703  1.00 50.00      A    C  
ATOM    902  O   TYR A 204     187.398  39.200 -21.351  1.00 50.00      A    O  
ATOM    903  N   LEU A 205     189.245  40.324 -20.679  1.00 50.00      A    N  
ATOM    905  CA  LEU A 205     189.018  41.584 -21.403  1.00 50.00      A    C  
ATOM    906  CB  LEU A 205     188.391  41.332 -22.787  1.00 50.00      A    C  
ATOM    910  C   LEU A 205     188.332  42.760 -20.690  1.00 50.00      A    C  
ATOM    911  O   LEU A 205     188.966  43.796 -20.498  1.00 50.00      A    O  
ATOM    912  N   PRO A 206     187.048  42.630 -20.288  1.00 50.00      A    N  
ATOM    914  CA  PRO A 206     186.420  43.776 -19.619  1.00 50.00      A    C  
ATOM    915  CB  PRO A 206     184.969  43.325 -19.468  1.00 50.00      A    C  
ATOM    917  C   PRO A 206     187.020  44.168 -18.274  1.00 50.00      A    C  
ATOM    918  O   PRO A 206     187.446  43.317 -17.494  1.00 50.00      A    O  
ATOM    919  N   ALA A 207     187.028  45.468 -18.010  1.00 50.00      A    N  
ATOM    921  CA  ALA A 207     187.556  46.013 -16.767  1.00 50.00      A    C  
ATOM    922  CB  ALA A 207     188.966  46.547 -16.982  1.00 50.00      A    C  
ATOM    923  C   ALA A 207     186.635  47.127 -16.288  1.00 50.00      A    C  
ATOM    924  O   ALA A 207     186.352  48.065 -17.028  1.00 50.00      A    O  
ATOM    925  N   VAL A 208     186.175  47.006 -15.046  1.00 50.00      A    N  
ATOM    927  CA  VAL A 208     185.275  47.983 -14.431  1.00 50.00      A    C  
ATOM    928  CB  VAL A 208     185.963  49.366 -14.238  1.00 50.00      A    C  
ATOM    931  C   VAL A 208     184.004  48.133 -15.269  1.00 50.00      A    C  
ATOM    932  O   VAL A 208     183.667  49.224 -15.733  1.00 50.00      A    O  
ATOM    933  N   PHE A 209     183.332  47.007 -15.493  1.00 50.00      A    N  
ATOM    935  CA  PHE A 209     182.090  46.944 -16.265  1.00 50.00      A    C  
ATOM    936  CB  PHE A 209     181.058  47.936 -15.718  1.00 50.00      A    C  
ATOM    943  C   PHE A 209     182.258  47.138 -17.774  1.00 50.00      A    C  
ATOM    944  O   PHE A 209     181.726  46.353 -18.560  1.00 50.00      A    O  
ATOM    945  N   GLU A 210     182.991  48.174 -18.175  1.00 50.00      A    N  
ATOM    947  CA  GLU A 210     183.214  48.451 -19.589  1.00 50.00      A    C  
ATOM    948  CB  GLU A 210     183.683  49.903 -19.795  1.00 50.00      A    C  
ATOM    953  C   GLU A 210     184.222  47.484 -20.199  1.00 50.00      A    C  
ATOM    954  O   GLU A 210     185.050  46.896 -19.495  1.00 50.00      A    O  
ATOM    955  N   GLU A 211     184.095  47.271 -21.504  1.00 50.00      A    N  
ATOM    957  CA  GLU A 211     185.004  46.403 -22.239  1.00 50.00      A    C  
ATOM    958  CB  GLU A 211     184.296  45.843 -23.477  1.00 50.00      A    C  
ATOM    963  C   GLU A 211     186.190  47.271 -22.656  1.00 50.00      A    C  
ATOM    964  O   GLU A 211     186.260  48.443 -22.281  1.00 50.00      A    O  
ATOM    965  N   VAL A 212     187.115  46.715 -23.437  1.00 50.00      A    N  
ATOM    967  CA  VAL A 212     188.275  47.487 -23.891  1.00 50.00      A    C  
ATOM    968  CB  VAL A 212     189.285  46.619 -24.686  1.00 50.00      A    C  
ATOM    971  C   VAL A 212     187.777  48.627 -24.776  1.00 50.00      A    C  
ATOM    972  O   VAL A 212     188.249  49.762 -24.681  1.00 50.00      A    O  
ATOM    973  N   LEU A 213     186.815  48.284 -25.632  1.00 50.00      A    N  
ATOM    975  CA  LEU A 213     186.147  49.187 -26.564  1.00 50.00      A    C  
ATOM    976  CB  LEU A 213     187.140  50.110 -27.280  1.00 50.00      A    C  
ATOM    980  C   LEU A 213     185.336  48.380 -27.576  1.00 50.00      A    C  
ATOM    981  O   LEU A 213     184.431  48.919 -28.211  1.00 50.00      A    O  
ATOM    982  N   ASP A 214     185.733  47.122 -27.774  1.00 50.00      A    N  
ATOM    984  CA  ASP A 214     185.059  46.201 -28.689  1.00 50.00      A    C  
ATOM    985  CB  ASP A 214     185.402  46.522 -30.144  1.00 50.00      A    C  
ATOM    989  C   ASP A 214     185.411  44.745 -28.384  1.00 50.00      A    C  
ATOM    990  O   ASP A 214     186.430  44.463 -27.746  1.00 50.00      A    O  
ATOM    991  N   LEU A 215     184.592  43.821 -28.877  1.00 50.00      A    N  
ATOM    993  CA  LEU A 215     184.813  42.393 -28.650  1.00 50.00      A    C  
ATOM    994  CB  LEU A 215     183.799  41.870 -27.634  1.00 50.00      A    C  
ATOM    998  C   LEU A 215     184.658  41.601 -29.952  1.00 50.00      A    C  
ATOM    999  O   LEU A 215     183.536  41.352 -30.392  1.00 50.00      A    O  
ATOM   1000  N   VAL A 216     185.771  41.197 -30.563  1.00 50.00      A    N  
ATOM   1002  CA  VAL A 216     185.715  40.433 -31.814  1.00 50.00      A    C  
ATOM   1003  CB  VAL A 216     186.063  41.305 -33.062  1.00 50.00      A    C  
ATOM   1006  C   VAL A 216     186.580  39.170 -31.857  1.00 50.00      A    C  
ATOM   1007  O   VAL A 216     187.634  39.097 -31.217  1.00 50.00      A    O  
ATOM   1008  N   ASP A 217     186.103  38.167 -32.586  1.00 50.00      A    N  
ATOM   1010  CA  ASP A 217     186.838  36.921 -32.759  1.00 50.00      A    C  
ATOM   1011  CB  ASP A 217     185.864  35.725 -32.854  1.00 50.00      A    C  
ATOM   1015  C   ASP A 217     187.661  37.090 -34.048  1.00 50.00      A    C  
ATOM   1016  O   ASP A 217     187.444  38.035 -34.798  1.00 50.00      A    O  
ATOM   1017  N   ALA A 218     188.649  36.218 -34.240  1.00 50.00      A    N  
ATOM   1019  CA  ALA A 218     189.556  36.243 -35.398  1.00 50.00      A    C  
ATOM   1020  CB  ALA A 218     190.664  35.221 -35.224  1.00 50.00      A    C  
ATOM   1021  C   ALA A 218     188.922  36.080 -36.782  1.00 50.00      A    C  
ATOM   1022  O   ALA A 218     188.176  35.129 -37.019  1.00 50.00      A    O  
ATOM   1023  N   VAL A 219     189.271  36.991 -37.688  1.00 50.00      A    N  
ATOM   1025  CA  VAL A 219     188.780  36.998 -39.057  1.00 50.00      A    C  
ATOM   1026  CB  VAL A 219     189.164  38.382 -39.752  1.00 50.00      A    C  
ATOM   1029  C   VAL A 219     189.414  35.833 -39.843  1.00 50.00      A    C  
ATOM   1030  O   VAL A 219     188.824  35.306 -40.767  1.00 50.00      A    O  
ATOM   1031  N   ILE A 220     190.528  35.335 -39.319  1.00 50.00      A    N  
ATOM   1033  CA  ILE A 220     191.317  34.287 -39.946  1.00 50.00      A    C  
ATOM   1034  CB  ILE A 220     190.854  32.831 -39.705  1.00 50.00      A    C  
ATOM   1038  C   ILE A 220     191.865  34.688 -41.329  1.00 50.00      A    C  
ATOM   1039  O   ILE A 220     191.549  34.177 -42.411  1.00 50.00      A    O  
ATOM   1040  N   LEU A 221     192.495  35.845 -41.157  1.00 50.00      A    N  
ATOM   1042  CA  LEU A 221     193.240  36.761 -42.039  1.00 50.00      A    C  
ATOM   1043  CB  LEU A 221     194.605  36.991 -41.363  1.00 50.00      A    C  
ATOM   1047  C   LEU A 221     193.328  36.585 -43.573  1.00 50.00      A    C  
ATOM   1048  O   LEU A 221     192.330  36.295 -44.243  1.00 50.00      A    O  
ATOM   1049  N   THR A 222     194.523  36.866 -44.114  1.00 50.00      A    N  
ATOM   1051  CA  THR A 222     194.840  36.873 -45.565  1.00 50.00      A    C  
ATOM   1052  CB  THR A 222     195.766  38.068 -45.840  1.00 50.00      A    C  
ATOM   1056  C   THR A 222     195.433  35.677 -46.379  1.00 50.00      A    C  
ATOM   1057  O   THR A 222     196.617  35.360 -46.269  1.00 50.00      A    O  
ATOM   1058  N   GLU A 223     194.655  35.157 -47.337  1.00 50.00      A    N  
ATOM   1060  CA  GLU A 223     195.107  34.085 -48.228  1.00 50.00      A    C  
ATOM   1061  CB  GLU A 223     193.904  33.293 -48.739  1.00 50.00      A    C  
ATOM   1066  C   GLU A 223     195.973  34.628 -49.384  1.00 50.00      A    C  
ATOM   1067  O   GLU A 223     197.028  34.064 -49.698  1.00 50.00      A    O  
ATOM   1068  N   LYS A 224     195.491  35.687 -50.032  1.00 50.00      A    N  
ATOM   1070  CA  LYS A 224     196.180  36.348 -51.144  1.00 50.00      A    C  
ATOM   1071  CB  LYS A 224     195.879  35.629 -52.467  1.00 50.00      A    C  
ATOM   1079  C   LYS A 224     195.728  37.807 -51.256  1.00 50.00      A    C  
ATOM   1080  O   LYS A 224     195.511  38.320 -52.358  1.00 50.00      A    O  
ATOM   1081  N   THR A 225     195.492  38.437 -50.111  1.00 50.00      A    N  
ATOM   1083  CA  THR A 225     195.069  39.830 -50.058  1.00 50.00      A    C  
ATOM   1084  CB  THR A 225     193.901  39.997 -49.069  1.00 50.00      A    C  
ATOM   1088  C   THR A 225     196.229  40.696 -49.577  1.00 50.00      A    C  
ATOM   1089  O   THR A 225     197.289  40.184 -49.226  1.00 50.00      A    O  
ATOM   1090  N   ALA A 226     196.034  42.008 -49.603  1.00 50.00      A    N  
ATOM   1092  CA  ALA A 226     197.052  42.946 -49.152  1.00 50.00      A    C  
ATOM   1093  CB  ALA A 226     198.153  43.088 -50.194  1.00 50.00      A    C  
ATOM   1094  C   ALA A 226     196.409  44.296 -48.899  1.00 50.00      A    C  
ATOM   1095  O   ALA A 226     195.200  44.470 -49.086  1.00 50.00      A    O  
ATOM   1096  N   LEU A 227     197.227  45.249 -48.472  1.00 50.00      A    N  
ATOM   1098  CA  LEU A 227     196.751  46.590 -48.203  1.00 50.00      A    C  
ATOM   1099  CB  LEU A 227     196.754  46.892 -46.693  1.00 50.00      A    C  
ATOM   1103  C   LEU A 227     197.507  47.654 -48.987  1.00 50.00      A    C  
ATOM   1104  O   LEU A 227     198.691  47.501 -49.297  1.00 50.00      A    O  
ATOM   1105  N   HIS A 228     196.779  48.689 -49.390  1.00 50.00      A    N  
ATOM   1107  CA  HIS A 228     197.365  49.800 -50.124  1.00 50.00      A    C  
ATOM   1108  CB  HIS A 228     196.501  50.163 -51.343  1.00 50.00      A    C  
ATOM   1116  C   HIS A 228     197.403  50.951 -49.151  1.00 50.00      A    C  
ATOM   1117  O   HIS A 228     196.364  51.422 -48.696  1.00 50.00      A    O  
ATOM   1118  N   LEU A 229     198.596  51.423 -48.853  1.00 50.00      A    N  
ATOM   1120  CA  LEU A 229     198.719  52.509 -47.920  1.00 50.00      A    C  
ATOM   1121  CB  LEU A 229     199.942  52.267 -47.028  1.00 50.00      A    C  
ATOM   1125  C   LEU A 229     198.874  53.785 -48.736  1.00 50.00      A    C  
ATOM   1126  O   LEU A 229     199.606  53.791 -49.719  1.00 50.00      A    O  
ATOM   1127  N   ARG A 230     198.113  54.819 -48.381  1.00 50.00      A    N  
ATOM   1129  CA  ARG A 230     198.173  56.117 -49.055  1.00 50.00      A    C  
ATOM   1130  CB  ARG A 230     196.794  56.527 -49.584  1.00 50.00      A    C  
ATOM   1142  C   ARG A 230     198.722  57.052 -47.951  1.00 50.00      A    C  
ATOM   1143  O   ARG A 230     199.501  56.563 -47.140  1.00 50.00      A    O  
ATOM   1144  N   ALA A 231     198.393  58.358 -47.940  1.00 50.00      A    N  
ATOM   1146  CA  ALA A 231     198.907  59.340 -46.936  1.00 50.00      A    C  
ATOM   1147  CB  ALA A 231     198.145  60.676 -46.999  1.00 50.00      A    C  
ATOM   1148  C   ALA A 231     198.915  58.800 -45.508  1.00 50.00      A    C  
ATOM   1149  O   ALA A 231     197.886  58.473 -44.981  1.00 50.00      A    O  
ATOM   1150  N   LEU A 232     200.083  58.737 -44.878  1.00 50.00      A    N  
ATOM   1152  CA  LEU A 232     200.252  58.151 -43.525  1.00 50.00      A    C  
ATOM   1153  CB  LEU A 232     200.420  59.180 -42.375  1.00 50.00      A    C  
ATOM   1157  C   LEU A 232     199.435  56.921 -43.128  1.00 50.00      A    C  
ATOM   1158  O   LEU A 232     198.500  56.991 -42.339  1.00 50.00      A    O  
ATOM   1159  N   GLN A 233     199.814  55.781 -43.697  1.00 50.00      A    N  
ATOM   1161  CA  GLN A 233     199.148  54.535 -43.366  1.00 50.00      A    C  
ATOM   1162  CB  GLN A 233     198.304  54.008 -44.508  1.00 50.00      A    C  
ATOM   1169  C   GLN A 233     200.183  53.525 -42.997  1.00 50.00      A    C  
ATOM   1170  O   GLN A 233     201.240  53.478 -43.615  1.00 50.00      A    O  
ATOM   1171  N   ASN A 234     199.821  52.631 -42.088  1.00 50.00      A    N  
ATOM   1173  CA  ASN A 234     200.757  51.626 -41.608  1.00 50.00      A    C  
ATOM   1174  CB  ASN A 234     201.569  52.150 -40.416  1.00 50.00      A    C  
ATOM   1180  C   ASN A 234     200.156  50.269 -41.282  1.00 50.00      A    C  
ATOM   1181  O   ASN A 234     198.942  50.130 -41.116  1.00 50.00      A    O  
ATOM   1182  N   PHE A 235     201.034  49.276 -41.187  1.00 50.00      A    N  
ATOM   1184  CA  PHE A 235     200.653  47.904 -40.904  1.00 50.00      A    C  
ATOM   1185  CB  PHE A 235     200.119  47.288 -42.221  1.00 50.00      A    C  
ATOM   1192  C   PHE A 235     201.871  47.186 -40.297  1.00 50.00      A    C  
ATOM   1193  O   PHE A 235     202.997  47.358 -40.767  1.00 50.00      A    O  
ATOM   1194  N   ARG A 236     201.665  46.434 -39.225  1.00 50.00      A    N  
ATOM   1196  CA  ARG A 236     202.756  45.731 -38.565  1.00 50.00      A    C  
ATOM   1197  CB  ARG A 236     203.036  46.351 -37.194  1.00 50.00      A    C  
ATOM   1209  C   ARG A 236     202.331  44.302 -38.360  1.00 50.00      A    C  
ATOM   1210  O   ARG A 236     201.322  44.042 -37.703  1.00 50.00      A    O  
ATOM   1211  N   ASP A 237     203.110  43.386 -38.915  1.00 50.00      A    N  
ATOM   1213  CA  ASP A 237     202.824  41.970 -38.792  1.00 50.00      A    C  
ATOM   1214  CB  ASP A 237     201.492  41.655 -39.482  1.00 50.00      A    C  
ATOM   1218  C   ASP A 237     203.947  41.157 -39.433  1.00 50.00      A    C  
ATOM   1219  O   ASP A 237     204.901  41.713 -39.992  1.00 50.00      A    O  
ATOM   1220  N   LEU A 238     203.894  39.849 -39.216  1.00 50.00      A    N  
ATOM   1222  CA  LEU A 238     204.849  38.912 -39.791  1.00 50.00      A    C  
ATOM   1223  CB  LEU A 238     204.517  38.667 -41.278  1.00 50.00      A    C  
ATOM   1227  C   LEU A 238     206.295  39.379 -39.630  1.00 50.00      A    C  
ATOM   1228  O   LEU A 238     207.140  39.153 -40.506  1.00 50.00      A    O  
ATOM   1229  N   ARG A 239     206.587  39.983 -38.481  1.00 50.00      A    N  
ATOM   1231  CA  ARG A 239     207.941  40.483 -38.213  1.00 50.00      A    C  
ATOM   1232  CB  ARG A 239     208.990  39.363 -38.419  1.00 50.00      A    C  
ATOM   1244  C   ARG A 239     208.222  41.638 -39.181  1.00 50.00      A    C  
ATOM   1245  O   ARG A 239     209.197  41.608 -39.937  1.00 50.00      A    O  
ATOM   1246  N   GLY A 240     207.306  42.595 -39.223  1.00 50.00      A    N  
ATOM   1248  CA  GLY A 240     207.463  43.734 -40.100  1.00 50.00      A    C  
ATOM   1249  C   GLY A 240     206.692  44.956 -39.630  1.00 50.00      A    C  
ATOM   1250  O   GLY A 240     205.478  44.885 -39.463  1.00 50.00      A    O  
ATOM   1251  N   VAL A 241     207.404  46.046 -39.342  1.00 50.00      A    N  
ATOM   1253  CA  VAL A 241     206.779  47.296 -38.927  1.00 50.00      A    C  
ATOM   1254  CB  VAL A 241     207.570  48.019 -37.799  1.00 50.00      A    C  
ATOM   1257  C   VAL A 241     206.901  48.212 -40.151  1.00 50.00      A    C  
ATOM   1258  O   VAL A 241     207.931  48.869 -40.319  1.00 50.00      A    O  
ATOM   1259  N   LEU A 242     205.877  48.275 -41.000  1.00 50.00      A    N  
ATOM   1261  CA  LEU A 242     205.954  49.154 -42.166  1.00 50.00      A    C  
ATOM   1262  CB  LEU A 242     205.616  48.417 -43.471  1.00 50.00      A    C  
ATOM   1266  C   LEU A 242     205.081  50.373 -41.913  1.00 50.00      A    C  
ATOM   1267  O   LEU A 242     203.854  50.291 -41.844  1.00 50.00      A    O  
ATOM   1268  N   HIS A 243     205.752  51.498 -41.697  1.00 50.00      A    N  
ATOM   1270  CA  HIS A 243     205.096  52.759 -41.381  1.00 50.00      A    C  
ATOM   1271  CB  HIS A 243     205.494  53.185 -39.956  1.00 50.00      A    C  
ATOM   1279  C   HIS A 243     205.447  53.845 -42.394  1.00 50.00      A    C  
ATOM   1280  O   HIS A 243     206.604  54.255 -42.512  1.00 50.00      A    O  
ATOM   1281  N   ARG A 244     204.437  54.300 -43.125  1.00 50.00      A    N  
ATOM   1283  CA  ARG A 244     204.614  55.351 -44.117  1.00 50.00      A    C  
ATOM   1284  CB  ARG A 244     203.815  55.021 -45.374  1.00 50.00      A    C  
ATOM   1296  C   ARG A 244     204.042  56.615 -43.483  1.00 50.00      A    C  
ATOM   1297  O   ARG A 244     203.240  56.513 -42.565  1.00 50.00      A    O  
ATOM   1298  N   THR A 245     204.414  57.797 -43.967  1.00 50.00      A    N  
ATOM   1300  CA  THR A 245     203.901  59.030 -43.357  1.00 50.00      A    C  
ATOM   1301  CB  THR A 245     204.702  59.396 -42.029  1.00 50.00      A    C  
ATOM   1305  C   THR A 245     203.825  60.256 -44.243  1.00 50.00      A    C  
ATOM   1306  O   THR A 245     204.851  60.817 -44.605  1.00 50.00      A    O  
ATOM   1307  N   GLY A 246     202.594  60.655 -44.556  1.00 50.00      A    N  
ATOM   1309  CA  GLY A 246     202.345  61.835 -45.357  1.00 50.00      A    C  
ATOM   1310  C   GLY A 246     202.578  61.673 -46.840  1.00 50.00      A    C  
ATOM   1311  O   GLY A 246     202.849  62.653 -47.524  1.00 50.00      A    O  
ATOM   1312  N   GLU A 247     202.592  60.427 -47.297  1.00 50.00      A    N  
ATOM   1314  CA  GLU A 247     202.803  60.091 -48.693  1.00 50.00      A    C  
ATOM   1315  CB  GLU A 247     204.286  60.205 -49.015  1.00 50.00      A    C  
ATOM   1320  C   GLU A 247     202.305  58.646 -48.818  1.00 50.00      A    C  
ATOM   1321  O   GLU A 247     202.033  58.005 -47.792  1.00 50.00      A    O  
ATOM   1322  N   GLU A 248     202.252  58.089 -50.025  1.00 50.00      A    N  
ATOM   1324  CA  GLU A 248     201.783  56.711 -50.148  1.00 50.00      A    C  
ATOM   1325  CB  GLU A 248     200.688  56.599 -51.210  1.00 50.00      A    C  
ATOM   1330  C   GLU A 248     202.832  55.637 -50.406  1.00 50.00      A    C  
ATOM   1331  O   GLU A 248     204.020  55.923 -50.563  1.00 50.00      A    O  
ATOM   1332  N   TRP A 249     202.380  54.390 -50.346  1.00 50.00      A    N  
ATOM   1334  CA  TRP A 249     203.216  53.228 -50.604  1.00 50.00      A    C  
ATOM   1335  CB  TRP A 249     204.385  53.146 -49.619  1.00 50.00      A    C  
ATOM   1346  C   TRP A 249     202.345  51.993 -50.468  1.00 50.00      A    C  
ATOM   1347  O   TRP A 249     201.935  51.630 -49.367  1.00 50.00      A    O  
ATOM   1348  N   LEU A 250     202.017  51.390 -51.604  1.00 50.00      A    N  
ATOM   1350  CA  LEU A 250     201.192  50.189 -51.631  1.00 50.00      A    C  
ATOM   1351  CB  LEU A 250     200.348  50.138 -52.914  1.00 50.00      A    C  
ATOM   1355  C   LEU A 250     202.044  48.924 -51.507  1.00 50.00      A    C  
ATOM   1356  O   LEU A 250     203.240  48.939 -51.801  1.00 50.00      A    O  
ATOM   1357  N   VAL A 251     201.414  47.836 -51.072  1.00 50.00      A    N  
ATOM   1359  CA  VAL A 251     202.091  46.554 -50.897  1.00 50.00      A    C  
ATOM   1360  CB  VAL A 251     201.710  45.901 -49.541  1.00 50.00      A    C  
ATOM   1363  C   VAL A 251     201.720  45.627 -52.057  1.00 50.00      A    C  
ATOM   1364  O   VAL A 251     200.589  45.655 -52.548  1.00 50.00      A    O  
ATOM   1365  N   THR A 252     202.678  44.815 -52.487  1.00 50.00      A    N  
ATOM   1367  CA  THR A 252     202.484  43.883 -53.595  1.00 50.00      A    C  
ATOM   1368  CB  THR A 252     203.763  43.807 -54.455  1.00 50.00      A    C  
ATOM   1372  C   THR A 252     202.168  42.477 -53.085  1.00 50.00      A    C  
ATOM   1373  O   THR A 252     202.691  41.493 -53.614  1.00 50.00      A    O  
ATOM   1374  N   VAL A 253     201.249  42.391 -52.125  1.00 50.00      A    N  
ATOM   1376  CA  VAL A 253     200.865  41.122 -51.494  1.00 50.00      A    C  
ATOM   1377  CB  VAL A 253     199.909  40.235 -52.383  1.00 50.00      A    C  
ATOM   1380  C   VAL A 253     202.126  40.355 -51.081  1.00 50.00      A    C  
ATOM   1381  O   VAL A 253     203.162  40.971 -50.840  1.00 50.00      A    O  
ATOM   1382  N   GLN A 254     202.037  39.026 -51.061  1.00 50.00      A    N  
ATOM   1384  CA  GLN A 254     203.141  38.136 -50.697  1.00 50.00      A    C  
ATOM   1385  CB  GLN A 254     204.525  38.770 -50.918  1.00 50.00      A    C  
ATOM   1392  C   GLN A 254     202.897  37.852 -49.242  1.00 50.00      A    C  
ATOM   1393  O   GLN A 254     203.810  37.637 -48.451  1.00 50.00      A    O  
ATOM   1394  N   ASP A 255     201.619  37.825 -48.919  1.00 50.00      A    N  
ATOM   1396  CA  ASP A 255     201.212  37.627 -47.564  1.00 50.00      A    C  
ATOM   1397  CB  ASP A 255     200.280  38.757 -47.127  1.00 50.00      A    C  
ATOM   1401  C   ASP A 255     200.490  36.333 -47.329  1.00 50.00      A    C  
ATOM   1402  O   ASP A 255     199.927  35.713 -48.228  1.00 50.00      A    O  
ATOM   1403  N   THR A 256     200.560  35.922 -46.082  1.00 50.00      A    N  
ATOM   1405  CA  THR A 256     199.883  34.744 -45.617  1.00 50.00      A    C  
ATOM   1406  CB  THR A 256     200.818  33.575 -45.183  1.00 50.00      A    C  
ATOM   1410  C   THR A 256     199.257  35.270 -44.385  1.00 50.00      A    C  
ATOM   1411  O   THR A 256     199.869  36.098 -43.702  1.00 50.00      A    O  
ATOM   1412  N   GLU A 257     197.992  34.933 -44.213  1.00 50.00      A    N  
ATOM   1414  CA  GLU A 257     197.289  35.290 -43.010  1.00 50.00      A    C  
ATOM   1415  CB  GLU A 257     197.634  34.236 -41.990  1.00 50.00      A    C  
ATOM   1420  C   GLU A 257     197.677  36.683 -42.490  1.00 50.00      A    C  
ATOM   1421  O   GLU A 257     198.106  36.767 -41.345  1.00 50.00      A    O  
ATOM   1422  N   ALA A 258     197.666  37.724 -43.341  1.00 50.00      A    N  
ATOM   1424  CA  ALA A 258     197.983  39.101 -42.889  1.00 50.00      A    C  
ATOM   1425  CB  ALA A 258     198.627  39.968 -44.042  1.00 50.00      A    C  
ATOM   1426  C   ALA A 258     196.654  39.734 -42.455  1.00 50.00      A    C  
ATOM   1427  O   ALA A 258     195.725  39.816 -43.256  1.00 50.00      A    O  
ATOM   1428  N   HIS A 259     196.569  40.260 -41.237  1.00 50.00      A    N  
ATOM   1430  CA  HIS A 259     195.317  40.850 -40.727  1.00 50.00      A    C  
ATOM   1431  CB  HIS A 259     195.476  41.180 -39.234  1.00 50.00      A    C  
ATOM   1439  C   HIS A 259     194.660  42.008 -41.489  1.00 50.00      A    C  
ATOM   1440  O   HIS A 259     193.431  42.080 -41.563  1.00 50.00      A    O  
ATOM   1441  N   VAL A 260     195.485  42.908 -42.017  1.00 50.00      A    N  
ATOM   1443  CA  VAL A 260     195.063  44.083 -42.794  1.00 50.00      A    C  
ATOM   1444  CB  VAL A 260     194.241  43.710 -44.074  1.00 50.00      A    C  
ATOM   1447  C   VAL A 260     194.454  45.307 -42.077  1.00 50.00      A    C  
ATOM   1448  O   VAL A 260     195.183  46.261 -41.808  1.00 50.00      A    O  
ATOM   1449  N   PRO A 261     193.135  45.317 -41.772  1.00 50.00      A    N  
ATOM   1451  CA  PRO A 261     192.605  46.510 -41.099  1.00 50.00      A    C  
ATOM   1452  CB  PRO A 261     191.129  46.464 -41.469  1.00 50.00      A    C  
ATOM   1454  C   PRO A 261     192.772  46.572 -39.581  1.00 50.00      A    C  
ATOM   1455  O   PRO A 261     192.791  45.544 -38.899  1.00 50.00      A    O  
ATOM   1456  N   ASP A 262     192.825  47.800 -39.070  1.00 50.00      A    N  
ATOM   1458  CA  ASP A 262     192.964  48.087 -37.644  1.00 50.00      A    C  
ATOM   1459  CB  ASP A 262     194.404  48.485 -37.292  1.00 50.00      A    C  
ATOM   1463  C   ASP A 262     191.997  49.222 -37.310  1.00 50.00      A    C  
ATOM   1464  O   ASP A 262     191.327  49.748 -38.194  1.00 50.00      A    O  
ATOM   1465  N   VAL A 263     191.911  49.571 -36.028  1.00 50.00      A    N  
ATOM   1467  CA  VAL A 263     191.015  50.628 -35.534  1.00 50.00      A    C  
ATOM   1468  CB  VAL A 263     191.516  52.058 -35.900  1.00 50.00      A    C  
ATOM   1471  C   VAL A 263     189.588  50.479 -36.080  1.00 50.00      A    C  
ATOM   1472  O   VAL A 263     188.812  51.432 -36.067  1.00 50.00      A    O  
ATOM   1473  N   TYR A 264     189.233  49.266 -36.501  1.00 50.00      A    N  
ATOM   1475  CA  TYR A 264     187.914  48.963 -37.071  1.00 50.00      A    C  
ATOM   1476  CB  TYR A 264     186.778  49.601 -36.246  1.00 50.00      A    C  
ATOM   1485  C   TYR A 264     187.850  49.413 -38.530  1.00 50.00      A    C  
ATOM   1486  O   TYR A 264     187.228  48.742 -39.357  1.00 50.00      A    O  
ATOM   1487  N   GLU A 265     188.488  50.539 -38.842  1.00 50.00      A    N  
ATOM   1489  CA  GLU A 265     188.509  51.054 -40.205  1.00 50.00      A    C  
ATOM   1490  CB  GLU A 265     188.846  52.553 -40.230  1.00 50.00      A    C  
ATOM   1495  C   GLU A 265     189.472  50.277 -41.090  1.00 50.00      A    C  
ATOM   1496  O   GLU A 265     190.292  49.487 -40.611  1.00 50.00      A    O  
ATOM   1497  N   GLU A 266     189.326  50.467 -42.394  1.00 50.00      A    N  
ATOM   1499  CA  GLU A 266     190.172  49.798 -43.362  1.00 50.00      A    C  
ATOM   1500  CB  GLU A 266     189.350  49.374 -44.582  1.00 50.00      A    C  
ATOM   1505  C   GLU A 266     191.271  50.741 -43.811  1.00 50.00      A    C  
ATOM   1506  O   GLU A 266     191.366  51.881 -43.359  1.00 50.00      A    O  
ATOM   1507  N   VAL A 267     192.115  50.237 -44.697  1.00 50.00      A    N  
ATOM   1509  CA  VAL A 267     193.204  51.011 -45.258  1.00 50.00      A    C  
ATOM   1510  CB  VAL A 267     194.278  50.075 -45.829  1.00 50.00      A    C  
ATOM   1513  C   VAL A 267     192.662  51.947 -46.346  1.00 50.00      A    C  
ATOM   1514  O   VAL A 267     193.315  52.923 -46.718  1.00 50.00      A    O  
ATOM   1515  N   LEU A 268     191.475  51.603 -46.845  1.00 50.00      A    N  
ATOM   1517  CA  LEU A 268     190.705  52.313 -47.878  1.00 50.00      A    C  
ATOM   1518  CB  LEU A 268     191.575  53.186 -48.803  1.00 50.00      A    C  
ATOM   1522  C   LEU A 268     189.957  51.263 -48.692  1.00 50.00      A    C  
ATOM   1523  O   LEU A 268     189.227  51.582 -49.631  1.00 50.00      A    O  
ATOM   1524  N   GLY A 269     190.231  50.003 -48.375  1.00 50.00      A    N  
ATOM   1526  CA  GLY A 269     189.584  48.900 -49.056  1.00 50.00      A    C  
ATOM   1527  C   GLY A 269     190.529  47.732 -49.251  1.00 50.00      A    C  
ATOM   1528  O   GLY A 269     191.649  47.908 -49.743  1.00 50.00      A    O  
ATOM   1529  N   VAL A 270     190.106  46.550 -48.814  1.00 50.00      A    N  
ATOM   1531  CA  VAL A 270     190.908  45.340 -48.962  1.00 50.00      A    C  
ATOM   1532  CB  VAL A 270     190.349  44.174 -48.108  1.00 50.00      A    C  
ATOM   1535  C   VAL A 270     190.933  44.930 -50.433  1.00 50.00      A    C  
ATOM   1536  O   VAL A 270     189.924  45.046 -51.132  1.00 50.00      A    O  
ATOM   1537  N   VAL A 271     192.085  44.470 -50.908  1.00 50.00      A    N  
ATOM   1539  CA  VAL A 271     192.218  44.061 -52.305  1.00 50.00      A    C  
ATOM   1540  CB  VAL A 271     193.143  45.029 -53.096  1.00 50.00      A    C  
ATOM   1543  C   VAL A 271     192.748  42.633 -52.454  1.00 50.00      A    C  
ATOM   1544  O   VAL A 271     193.959  42.402 -52.417  1.00 50.00      A    O  
ATOM   1545  N   PRO A 272     191.841  41.647 -52.543  1.00 50.00      A    N  
ATOM   1547  CA  PRO A 272     192.235  40.242 -52.698  1.00 50.00      A    C  
ATOM   1548  CB  PRO A 272     190.935  39.488 -52.404  1.00 50.00      A    C  
ATOM   1550  C   PRO A 272     192.690  40.000 -54.135  1.00 50.00      A    C  
ATOM   1551  O   PRO A 272     191.895  40.128 -55.065  1.00 50.00      A    O  
ATOM   1552  N   ILE A 273     193.948  39.611 -54.313  1.00 50.00      A    N  
ATOM   1554  CA  ILE A 273     194.485  39.370 -55.649  1.00 50.00      A    C  
ATOM   1555  CB  ILE A 273     196.033  39.254 -55.619  1.00 50.00      A    C  
ATOM   1559  C   ILE A 273     193.860  38.148 -56.335  1.00 50.00      A    C  
ATOM   1560  O   ILE A 273     194.286  37.750 -57.418  1.00 50.00      A    O  
ATOM   1561  N   THR A 274     192.869  37.545 -55.685  1.00 50.00      A    N  
ATOM   1563  CA  THR A 274     192.178  36.379 -56.227  1.00 50.00      A    C  
ATOM   1564  CB  THR A 274     191.704  35.431 -55.106  1.00 50.00      A    C  
ATOM   1568  C   THR A 274     190.962  36.766 -57.057  1.00 50.00      A    C  
ATOM   1569  O   THR A 274     190.642  36.111 -58.045  1.00 50.00      A    O  
ATOM   1570  N   THR A 275     190.268  37.813 -56.621  1.00 50.00      A    N  
ATOM   1572  CA  THR A 275     189.075  38.276 -57.312  1.00 50.00      A    C  
ATOM   1573  CB  THR A 275     187.892  38.478 -56.308  1.00 50.00      A    C  
ATOM   1577  C   THR A 275     189.377  39.550 -58.106  1.00 50.00      A    C  
ATOM   1578  O   THR A 275     189.079  39.622 -59.298  1.00 50.00      A    O  
ATOM   1579  N   LEU A 276     190.070  40.488 -57.462  1.00 50.00      A    N  
ATOM   1581  CA  LEU A 276     190.444  41.772 -58.057  1.00 50.00      A    C  
ATOM   1582  CB  LEU A 276     191.482  41.579 -59.173  1.00 50.00      A    C  
ATOM   1586  C   LEU A 276     189.262  42.615 -58.537  1.00 50.00      A    C  
ATOM   1587  O   LEU A 276     189.284  43.098 -59.692  1.00 50.00      A    O  
ATOM      1  CB  LYS A 306     195.679  44.951 -59.697  1.00 50.00      A    C  
ATOM      9  C   LYS A 306     196.208  43.155 -61.377  1.00 50.00      A    C  
ATOM     10  O   LYS A 306     195.232  42.484 -61.046  1.00 50.00      A    O  
ATOM     13  N   LYS A 306     195.507  45.376 -62.154  1.00 50.00      A    N  
ATOM     15  CA  LYS A 306     196.253  44.647 -61.093  1.00 50.00      A    C  
ATOM     16  N   SER A 307     197.256  42.656 -62.024  1.00 50.00      A    N  
ATOM     18  CA  SER A 307     197.347  41.245 -62.372  1.00 50.00      A    C  
ATOM     19  CB  SER A 307     196.691  40.993 -63.736  1.00 50.00      A    C  
ATOM     22  C   SER A 307     198.812  40.817 -62.413  1.00 50.00      A    C  
ATOM     23  O   SER A 307     199.561  41.206 -63.309  1.00 50.00      A    O  
ATOM     24  N   PHE A 308     199.222  40.055 -61.404  1.00 50.00      A    N  
ATOM     26  CA  PHE A 308     200.586  39.545 -61.291  1.00 50.00      A    C  
ATOM     27  CB  PHE A 308     200.749  38.271 -62.133  1.00 50.00      A    C  
ATOM     34  C   PHE A 308     201.707  40.558 -61.571  1.00 50.00      A    C  
ATOM     35  O   PHE A 308     201.952  41.440 -60.750  1.00 50.00      A    O  
ATOM     36  N   PHE A 309     202.355  40.461 -62.731  1.00 50.00      A    N  
ATOM     38  CA  PHE A 309     203.461  41.357 -63.071  1.00 50.00      A    C  
ATOM     39  CB  PHE A 309     204.384  40.706 -64.107  1.00 50.00      A    C  
ATOM     46  C   PHE A 309     203.132  42.791 -63.483  1.00 50.00      A    C  
ATOM     47  O   PHE A 309     204.027  43.537 -63.887  1.00 50.00      A    O  
ATOM     48  N   LEU A 310     201.861  43.176 -63.408  1.00 50.00      A    N  
ATOM     50  CA  LEU A 310     201.481  44.540 -63.756  1.00 50.00      A    C  
ATOM     51  CB  LEU A 310     200.855  44.629 -65.162  1.00 50.00      A    C  
ATOM     55  C   LEU A 310     200.602  45.200 -62.697  1.00 50.00      A    C  
ATOM     56  O   LEU A 310     199.532  44.688 -62.340  1.00 50.00      A    O  
ATOM     57  N   GLN A 311     201.081  46.324 -62.170  1.00 50.00      A    N  
ATOM     59  CA  GLN A 311     200.362  47.063 -61.139  1.00 50.00      A    C  
ATOM     60  CB  GLN A 311     201.330  47.583 -60.070  1.00 50.00      A    C  
ATOM     67  C   GLN A 311     199.520  48.199 -61.716  1.00 50.00      A    C  
ATOM     68  O   GLN A 311     199.888  48.819 -62.714  1.00 50.00      A    O  
ATOM     69  N   PRO A 312     198.364  48.471 -61.094  1.00 50.00      A    N  
ATOM     71  CA  PRO A 312     197.437  49.520 -61.522  1.00 50.00      A    C  
ATOM     72  CB  PRO A 312     196.143  49.124 -60.816  1.00 50.00      A    C  
ATOM     74  C   PRO A 312     197.841  50.958 -61.194  1.00 50.00      A    C  
ATOM     75  O   PRO A 312     197.601  51.441 -60.087  1.00 50.00      A    O  
ATOM     76  N   GLY A 313     198.507  51.613 -62.141  1.00 50.00      A    N  
ATOM     78  CA  GLY A 313     198.883  53.004 -61.946  1.00 50.00      A    C  
ATOM     79  C   GLY A 313     197.686  53.831 -62.385  1.00 50.00      A    C  
ATOM     80  O   GLY A 313     197.480  54.954 -61.923  1.00 50.00      A    O  
ATOM     81  N   GLU A 314     196.928  53.239 -63.310  1.00 50.00      A    N  
ATOM     83  CA  GLU A 314     195.696  53.764 -63.908  1.00 50.00      A    C  
ATOM     84  CB  GLU A 314     194.479  52.959 -63.422  1.00 50.00      A    C  
ATOM     89  C   GLU A 314     195.368  55.257 -63.932  1.00 50.00      A    C  
ATOM     90  O   GLU A 314     195.576  55.988 -62.961  1.00 50.00      A    O  
ATOM     91  N   ARG A 315     194.902  55.712 -65.092  1.00 50.00      A    N  
ATOM     93  CA  ARG A 315     194.524  57.107 -65.292  1.00 50.00      A    C  
ATOM     94  CB  ARG A 315     195.453  57.781 -66.307  1.00 50.00      A    C  
ATOM    106  C   ARG A 315     193.068  57.191 -65.744  1.00 50.00      A    C  
ATOM    107  O   ARG A 315     192.329  56.211 -65.642  1.00 50.00      A    O  
ATOM    108  N   LEU A 316     192.656  58.356 -66.239  1.00 50.00      A    N  
ATOM    110  CA  LEU A 316     191.276  58.560 -66.678  1.00 50.00      A    C  
ATOM    111  CB  LEU A 316     191.114  59.939 -67.324  1.00 50.00      A    C  
ATOM    115  C   LEU A 316     190.769  57.472 -67.619  1.00 50.00      A    C  
ATOM    116  O   LEU A 316     189.600  57.089 -67.557  1.00 50.00      A    O  
ATOM    117  N   GLU A 317     191.659  56.958 -68.460  1.00 50.00      A    N  
ATOM    119  CA  GLU A 317     191.309  55.912 -69.417  1.00 50.00      A    C  
ATOM    120  CB  GLU A 317     192.198  56.020 -70.665  1.00 50.00      A    C  
ATOM    125  C   GLU A 317     191.403  54.513 -68.798  1.00 50.00      A    C  
ATOM    126  O   GLU A 317     191.471  53.511 -69.511  1.00 50.00      A    O  
ATOM    127  N   ARG A 318     191.383  54.460 -67.466  1.00 50.00      A    N  
ATOM    129  CA  ARG A 318     191.462  53.219 -66.690  1.00 50.00      A    C  
ATOM    130  CB  ARG A 318     190.073  52.573 -66.533  1.00 50.00      A    C  
ATOM    142  C   ARG A 318     192.489  52.189 -67.161  1.00 50.00      A    C  
ATOM    143  O   ARG A 318     192.379  51.000 -66.843  1.00 50.00      A    O  
ATOM    144  N   GLY A 319     193.509  52.657 -67.874  1.00 50.00      A    N  
ATOM    146  CA  GLY A 319     194.542  51.769 -68.369  1.00 50.00      A    C  
ATOM    147  C   GLY A 319     195.652  51.537 -67.361  1.00 50.00      A    C  
ATOM    148  O   GLY A 319     196.063  52.459 -66.651  1.00 50.00      A    O  
ATOM    149  N   ILE A 320     196.129  50.299 -67.284  1.00 50.00      A    N  
ATOM    151  CA  ILE A 320     197.203  49.942 -66.363  1.00 50.00      A    C  
ATOM    152  CB  ILE A 320     197.260  48.412 -66.127  1.00 50.00      A    C  
ATOM    156  C   ILE A 320     198.519  50.415 -66.983  1.00 50.00      A    C  
ATOM    157  O   ILE A 320     198.723  50.273 -68.188  1.00 50.00      A    O  
ATOM    158  N   GLN A 321     199.412  50.963 -66.163  1.00 50.00      A    N  
ATOM    160  CA  GLN A 321     200.685  51.465 -66.676  1.00 50.00      A    C  
ATOM    161  CB  GLN A 321     200.898  52.925 -66.253  1.00 50.00      A    C  
ATOM    168  C   GLN A 321     201.933  50.641 -66.352  1.00 50.00      A    C  
ATOM    169  O   GLN A 321     202.562  50.087 -67.254  1.00 50.00      A    O  
ATOM    170  N   ASP A 322     202.293  50.566 -65.073  1.00 50.00      A    N  
ATOM    172  CA  ASP A 322     203.488  49.840 -64.650  1.00 50.00      A    C  
ATOM    173  CB  ASP A 322     203.815  50.162 -63.191  1.00 50.00      A    C  
ATOM    177  C   ASP A 322     203.389  48.331 -64.826  1.00 50.00      A    C  
ATOM    178  O   ASP A 322     202.389  47.713 -64.451  1.00 50.00      A    O  
ATOM    179  N   VAL A 323     204.454  47.743 -65.365  1.00 50.00      A    N  
ATOM    181  CA  VAL A 323     204.524  46.305 -65.599  1.00 50.00      A    C  
ATOM    182  CB  VAL A 323     203.696  45.893 -66.843  1.00 50.00      A    C  
ATOM    185  C   VAL A 323     205.974  45.861 -65.793  1.00 50.00      A    C  
ATOM    186  O   VAL A 323     206.819  46.639 -66.243  1.00 50.00      A    O  
ATOM    187  N   TYR A 324     206.254  44.614 -65.432  1.00 50.00      A    N  
ATOM    189  CA  TYR A 324     207.591  44.050 -65.571  1.00 50.00      A    C  
ATOM    190  CB  TYR A 324     208.216  43.795 -64.199  1.00 50.00      A    C  
ATOM    199  C   TYR A 324     207.568  42.760 -66.383  1.00 50.00      A    C  
ATOM    200  O   TYR A 324     206.587  42.014 -66.362  1.00 50.00      A    O  
ATOM    201  N   VAL A 325     208.653  42.512 -67.108  1.00 50.00      A    N  
ATOM    203  CA  VAL A 325     208.778  41.316 -67.933  1.00 50.00      A    C  
ATOM    204  CB  VAL A 325     209.243  41.677 -69.372  1.00 50.00      A    C  
ATOM    207  C   VAL A 325     209.763  40.340 -67.293  1.00 50.00      A    C  
ATOM    208  O   VAL A 325     210.624  40.741 -66.508  1.00 50.00      A    O  
ATOM    209  N   LEU A 326     209.621  39.060 -67.622  1.00 50.00      A    N  
ATOM    211  CA  LEU A 326     210.495  38.020 -67.084  1.00 50.00      A    C  
ATOM    212  CB  LEU A 326     209.919  37.480 -65.768  1.00 50.00      A    C  
ATOM    216  C   LEU A 326     210.627  36.894 -68.107  1.00 50.00      A    C  
ATOM    217  O   LEU A 326     211.723  36.395 -68.359  1.00 50.00      A    O  
ATOM    218  N   SER A 327     209.503  36.514 -68.706  1.00 50.00      A    N  
ATOM    220  CA  SER A 327     209.469  35.453 -69.707  1.00 50.00      A    C  
ATOM    221  CB  SER A 327     208.935  34.158 -69.087  1.00 50.00      A    C  
ATOM    224  C   SER A 327     208.532  35.899 -70.825  1.00 50.00      A    C  
ATOM    225  O   SER A 327     207.855  36.925 -70.689  1.00 50.00      A    O  
ATOM    226  N   GLU A 328     208.479  35.132 -71.911  1.00 50.00      A    N  
ATOM    228  CA  GLU A 328     207.608  35.449 -73.042  1.00 50.00      A    C  
ATOM    229  CB  GLU A 328     207.764  34.400 -74.151  1.00 50.00      A    C  
ATOM    234  C   GLU A 328     206.160  35.513 -72.554  1.00 50.00      A    C  
ATOM    235  O   GLU A 328     205.443  36.476 -72.837  1.00 50.00      A    O  
ATOM    236  N   GLN A 329     205.780  34.528 -71.743  1.00 50.00      A    N  
ATOM    238  CA  GLN A 329     204.439  34.451 -71.165  1.00 50.00      A    C  
ATOM    239  CB  GLN A 329     204.326  33.203 -70.276  1.00 50.00      A    C  
ATOM    246  C   GLN A 329     204.123  35.710 -70.354  1.00 50.00      A    C  
ATOM    247  O   GLN A 329     202.981  36.168 -70.311  1.00 50.00      A    O  
ATOM    248  N   GLN A 330     205.156  36.295 -69.751  1.00 50.00      A    N  
ATOM    250  CA  GLN A 330     204.998  37.508 -68.958  1.00 50.00      A    C  
ATOM    251  CB  GLN A 330     206.230  37.736 -68.080  1.00 50.00      A    C  
ATOM    258  C   GLN A 330     204.795  38.698 -69.890  1.00 50.00      A    C  
ATOM    259  O   GLN A 330     204.047  39.625 -69.576  1.00 50.00      A    O  
ATOM    260  N   GLY A 331     205.467  38.660 -71.037  1.00 50.00      A    N  
ATOM    262  CA  GLY A 331     205.345  39.728 -72.012  1.00 50.00      A    C  
ATOM    263  C   GLY A 331     203.916  39.847 -72.503  1.00 50.00      A    C  
ATOM    264  O   GLY A 331     203.465  40.934 -72.868  1.00 50.00      A    O  
ATOM    265  N   LEU A 332     203.208  38.720 -72.520  1.00 50.00      A    N  
ATOM    267  CA  LEU A 332     201.817  38.687 -72.954  1.00 50.00      A    C  
ATOM    268  CB  LEU A 332     201.305  37.244 -72.995  1.00 50.00      A    C  
ATOM    272  C   LEU A 332     200.987  39.511 -71.977  1.00 50.00      A    C  
ATOM    273  O   LEU A 332     200.193  40.360 -72.384  1.00 50.00      A    O  
ATOM    274  N   LEU A 333     201.209  39.281 -70.685  1.00 50.00      A    N  
ATOM    276  CA  LEU A 333     200.502  40.007 -69.634  1.00 50.00      A    C  
ATOM    277  CB  LEU A 333     200.814  39.399 -68.264  1.00 50.00      A    C  
ATOM    281  C   LEU A 333     200.906  41.478 -69.656  1.00 50.00      A    C  
ATOM    282  O   LEU A 333     200.087  42.363 -69.395  1.00 50.00      A    O  
ATOM    283  N   LEU A 334     202.174  41.728 -69.974  1.00 50.00      A    N  
ATOM    285  CA  LEU A 334     202.707  43.085 -70.058  1.00 50.00      A    C  
ATOM    286  CB  LEU A 334     204.206  43.039 -70.387  1.00 50.00      A    C  
ATOM    290  C   LEU A 334     201.941  43.848 -71.136  1.00 50.00      A    C  
ATOM    291  O   LEU A 334     201.595  45.016 -70.957  1.00 50.00      A    O  
ATOM    292  N   LYS A 335     201.680  43.173 -72.250  1.00 50.00      A    N  
ATOM    294  CA  LYS A 335     200.941  43.767 -73.355  1.00 50.00      A    C  
ATOM    295  CB  LYS A 335     200.958  42.842 -74.574  1.00 50.00      A    C  
ATOM    303  C   LYS A 335     199.496  43.980 -72.924  1.00 50.00      A    C  
ATOM    304  O   LYS A 335     198.933  45.050 -73.126  1.00 50.00      A    O  
ATOM    305  N   ALA A 336     198.922  42.951 -72.305  1.00 50.00      A    N  
ATOM    307  CA  ALA A 336     197.539  42.961 -71.842  1.00 50.00      A    C  
ATOM    308  CB  ALA A 336     197.298  41.793 -70.894  1.00 50.00      A    C  
ATOM    309  C   ALA A 336     197.061  44.261 -71.203  1.00 50.00      A    C  
ATOM    310  O   ALA A 336     195.995  44.769 -71.555  1.00 50.00      A    O  
ATOM    311  N   LEU A 337     197.855  44.814 -70.291  1.00 50.00      A    N  
ATOM    313  CA  LEU A 337     197.474  46.047 -69.604  1.00 50.00      A    C  
ATOM    314  CB  LEU A 337     198.445  46.363 -68.458  1.00 50.00      A    C  
ATOM    318  C   LEU A 337     197.301  47.267 -70.505  1.00 50.00      A    C  
ATOM    319  O   LEU A 337     196.677  48.249 -70.105  1.00 50.00      A    O  
ATOM    320  N   GLN A 338     197.853  47.205 -71.711  1.00 50.00      A    N  
ATOM    322  CA  GLN A 338     197.757  48.318 -72.645  1.00 50.00      A    C  
ATOM    323  CB  GLN A 338     198.958  48.325 -73.599  1.00 50.00      A    C  
ATOM    330  C   GLN A 338     196.426  48.389 -73.410  1.00 50.00      A    C  
ATOM    331  O   GLN A 338     195.714  49.383 -73.310  1.00 50.00      A    O  
ATOM    332  N   PRO A 339     196.076  47.347 -74.191  1.00 50.00      A    N  
ATOM    334  CA  PRO A 339     194.805  47.407 -74.923  1.00 50.00      A    C  
ATOM    335  CB  PRO A 339     194.984  46.341 -76.011  1.00 50.00      A    C  
ATOM    337  C   PRO A 339     193.561  47.113 -74.079  1.00 50.00      A    C  
ATOM    338  O   PRO A 339     192.486  46.862 -74.630  1.00 50.00      A    O  
ATOM    339  N   LEU A 340     193.704  47.091 -72.757  1.00 50.00      A    N  
ATOM    341  CA  LEU A 340     192.558  46.815 -71.897  1.00 50.00      A    C  
ATOM    342  CB  LEU A 340     192.919  45.805 -70.793  1.00 50.00      A    C  
ATOM    346  C   LEU A 340     191.951  48.087 -71.315  1.00 50.00      A    C  
ATOM    347  O   LEU A 340     192.653  48.913 -70.734  1.00 50.00      A    O  
ATOM    348  N   GLU A 341     190.642  48.241 -71.499  1.00 50.00      A    N  
ATOM    350  CA  GLU A 341     189.917  49.404 -70.999  1.00 50.00      A    C  
ATOM    351  CB  GLU A 341     189.655  50.403 -72.130  1.00 50.00      A    C  
ATOM    356  C   GLU A 341     188.598  48.946 -70.370  1.00 50.00      A    C  
ATOM    357  O   GLU A 341     188.602  48.343 -69.297  1.00 50.00      A    O  
ATOM    358  N   GLU A 342     187.476  49.222 -71.032  1.00 50.00      A    N  
ATOM    360  CA  GLU A 342     186.171  48.820 -70.518  1.00 50.00      A    C  
ATOM    361  CB  GLU A 342     185.038  49.374 -71.388  1.00 50.00      A    C  
ATOM    366  C   GLU A 342     186.060  47.301 -70.413  1.00 50.00      A    C  
ATOM    367  O   GLU A 342     186.817  46.574 -71.062  1.00 50.00      A    O  
ATOM    368  N   GLY A 343     185.093  46.845 -69.620  1.00 50.00      A    N  
ATOM    370  CA  GLY A 343     184.862  45.423 -69.397  1.00 50.00      A    C  
ATOM    371  C   GLY A 343     185.152  44.495 -70.561  1.00 50.00      A    C  
ATOM    372  O   GLY A 343     186.139  43.759 -70.544  1.00 50.00      A    O  
ATOM    373  N   GLU A 344     184.301  44.536 -71.581  1.00 50.00      A    N  
ATOM    375  CA  GLU A 344     184.481  43.695 -72.758  1.00 50.00      A    C  
ATOM    376  CB  GLU A 344     183.452  44.036 -73.834  1.00 50.00      A    C  
ATOM    381  C   GLU A 344     185.880  43.812 -73.355  1.00 50.00      A    C  
ATOM    382  O   GLU A 344     186.385  42.859 -73.950  1.00 50.00      A    O  
ATOM    383  N   SER A 345     186.496  44.981 -73.204  1.00 50.00      A    N  
ATOM    385  CA  SER A 345     187.831  45.212 -73.739  1.00 50.00      A    C  
ATOM    386  CB  SER A 345     188.154  46.709 -73.764  1.00 50.00      A    C  
ATOM    389  C   SER A 345     188.871  44.459 -72.918  1.00 50.00      A    C  
ATOM    390  O   SER A 345     189.630  43.653 -73.465  1.00 50.00      A    O  
ATOM    391  N   GLU A 346     188.866  44.670 -71.604  1.00 50.00      A    N  
ATOM    393  CA  GLU A 346     189.827  44.007 -70.734  1.00 50.00      A    C  
ATOM    394  CB  GLU A 346     189.788  44.578 -69.308  1.00 50.00      A    C  
ATOM    399  C   GLU A 346     189.651  42.493 -70.742  1.00 50.00      A    C  
ATOM    400  O   GLU A 346     190.634  41.758 -70.680  1.00 50.00      A    O  
ATOM    401  N   GLU A 347     188.411  42.030 -70.872  1.00 50.00      A    N  
ATOM    403  CA  GLU A 347     188.132  40.596 -70.923  1.00 50.00      A    C  
ATOM    404  CB  GLU A 347     186.628  40.328 -70.926  1.00 50.00      A    C  
ATOM    409  C   GLU A 347     188.749  39.962 -72.164  1.00 50.00      A    C  
ATOM    410  O   GLU A 347     189.394  38.912 -72.080  1.00 50.00      A    O  
ATOM    411  N   LYS A 348     188.529  40.590 -73.316  1.00 50.00      A    N  
ATOM    413  CA  LYS A 348     189.068  40.089 -74.575  1.00 50.00      A    C  
ATOM    414  CB  LYS A 348     188.609  40.958 -75.752  1.00 50.00      A    C  
ATOM    422  C   LYS A 348     190.591  40.061 -74.498  1.00 50.00      A    C  
ATOM    423  O   LYS A 348     191.212  39.027 -74.733  1.00 50.00      A    O  
ATOM    424  N   VAL A 349     191.180  41.191 -74.116  1.00 50.00      A    N  
ATOM    426  CA  VAL A 349     192.630  41.299 -73.992  1.00 50.00      A    C  
ATOM    427  CB  VAL A 349     193.061  42.746 -73.663  1.00 50.00      A    C  
ATOM    430  C   VAL A 349     193.157  40.342 -72.921  1.00 50.00      A    C  
ATOM    431  O   VAL A 349     194.218  39.741 -73.090  1.00 50.00      A    O  
ATOM    432  N   SER A 350     192.401  40.187 -71.837  1.00 50.00      A    N  
ATOM    434  CA  SER A 350     192.786  39.292 -70.747  1.00 50.00      A    C  
ATOM    435  CB  SER A 350     191.752  39.337 -69.616  1.00 50.00      A    C  
ATOM    438  C   SER A 350     192.898  37.876 -71.296  1.00 50.00      A    C  
ATOM    439  O   SER A 350     193.859  37.165 -71.005  1.00 50.00      A    O  
ATOM    440  N   HIS A 351     191.908  37.470 -72.086  1.00 50.00      A    N  
ATOM    442  CA  HIS A 351     191.922  36.144 -72.690  1.00 50.00      A    C  
ATOM    443  CB  HIS A 351     190.603  35.853 -73.410  1.00 50.00      A    C  
ATOM    451  C   HIS A 351     193.096  36.039 -73.653  1.00 50.00      A    C  
ATOM    452  O   HIS A 351     193.868  35.090 -73.583  1.00 50.00      A    O  
ATOM    453  N   GLN A 352     193.270  37.057 -74.495  1.00 50.00      A    N  
ATOM    455  CA  GLN A 352     194.364  37.084 -75.462  1.00 50.00      A    C  
ATOM    456  CB  GLN A 352     194.369  38.404 -76.240  1.00 50.00      A    C  
ATOM    463  C   GLN A 352     195.728  36.870 -74.803  1.00 50.00      A    C  
ATOM    464  O   GLN A 352     196.678  36.449 -75.459  1.00 50.00      A    O  
ATOM    465  N   ALA A 353     195.821  37.193 -73.516  1.00 50.00      A    N  
ATOM    467  CA  ALA A 353     197.061  37.029 -72.764  1.00 50.00      A    C  
ATOM    468  CB  ALA A 353     196.926  37.648 -71.379  1.00 50.00      A    C  
ATOM    469  C   ALA A 353     197.420  35.549 -72.651  1.00 50.00      A    C  
ATOM    470  O   ALA A 353     198.585  35.176 -72.788  1.00 50.00      A    O  
ATOM    471  N   GLY A 354     196.418  34.718 -72.377  1.00 50.00      A    N  
ATOM    473  CA  GLY A 354     196.647  33.288 -72.264  1.00 50.00      A    C  
ATOM    474  C   GLY A 354     196.547  32.640 -73.630  1.00 50.00      A    C  
ATOM    475  O   GLY A 354     197.361  31.788 -73.994  1.00 50.00      A    O  
ATOM    476  N   ASP A 355     195.560  33.090 -74.400  1.00 50.00      A    N  
ATOM    478  CA  ASP A 355     195.302  32.601 -75.751  1.00 50.00      A    C  
ATOM    479  CB  ASP A 355     194.285  33.519 -76.443  1.00 50.00      A    C  
ATOM    483  C   ASP A 355     196.591  32.572 -76.567  1.00 50.00      A    C  
ATOM    484  O   ASP A 355     196.808  31.658 -77.368  1.00 50.00      A    O  
ATOM    485  N   CYS A 356     197.446  33.570 -76.357  1.00 50.00      A    N  
ATOM    487  CA  CYS A 356     198.709  33.661 -77.077  1.00 50.00      A    C  
ATOM    488  CB  CYS A 356     199.152  35.122 -77.201  1.00 50.00      A    C  
ATOM    490  C   CYS A 356     199.837  32.804 -76.496  1.00 50.00      A    C  
ATOM    491  O   CYS A 356     201.012  33.175 -76.575  1.00 50.00      A    O  
ATOM    492  N   TRP A 357     199.476  31.664 -75.913  1.00 50.00      A    N  
ATOM    494  CA  TRP A 357     200.452  30.734 -75.346  1.00 50.00      A    C  
ATOM    495  CB  TRP A 357     199.746  29.722 -74.433  1.00 50.00      A    C  
ATOM    506  C   TRP A 357     201.140  30.004 -76.505  1.00 50.00      A    C  
ATOM    507  O   TRP A 357     201.215  30.526 -77.622  1.00 50.00      A    O  
ATOM    508  N   LEU A 358     201.645  28.800 -76.250  1.00 50.00      A    N  
ATOM    510  CA  LEU A 358     202.298  28.027 -77.301  1.00 50.00      A    C  
ATOM    511  CB  LEU A 358     203.014  26.803 -76.724  1.00 50.00      A    C  
ATOM    515  C   LEU A 358     201.262  27.571 -78.322  1.00 50.00      A    C  
ATOM    516  O   LEU A 358     200.065  27.823 -78.162  1.00 50.00      A    O  
ATOM    517  N   ILE A 359     201.722  26.895 -79.371  1.00 50.00      A    N  
ATOM    519  CA  ILE A 359     200.824  26.397 -80.406  1.00 50.00      A    C  
ATOM    520  CB  ILE A 359     201.573  25.536 -81.455  1.00 50.00      A    C  
ATOM    524  C   ILE A 359     199.683  25.608 -79.764  1.00 50.00      A    C  
ATOM    525  O   ILE A 359     199.863  24.482 -79.294  1.00 50.00      A    O  
ATOM    526  N   ARG A 360     198.531  26.262 -79.680  1.00 50.00      A    N  
ATOM    528  CA  ARG A 360     197.330  25.696 -79.080  1.00 50.00      A    C  
ATOM    529  CB  ARG A 360     196.171  26.687 -79.210  1.00 50.00      A    C  
ATOM    541  C   ARG A 360     196.921  24.310 -79.574  1.00 50.00      A    C  
ATOM    542  O   ARG A 360     196.115  24.170 -80.494  1.00 50.00      A    O  
ATOM    543  N   GLY A 361     197.538  23.301 -78.964  1.00 50.00      A    N  
ATOM    545  CA  GLY A 361     197.283  21.899 -79.257  1.00 50.00      A    C  
ATOM    546  C   GLY A 361     197.038  21.401 -80.671  1.00 50.00      A    C  
ATOM    547  O   GLY A 361     195.920  20.989 -80.976  1.00 50.00      A    O  
ATOM    548  N   PRO A 362     198.047  21.425 -81.558  1.00 50.00      A    N  
ATOM    550  CA  PRO A 362     197.848  20.945 -82.929  1.00 50.00      A    C  
ATOM    551  CB  PRO A 362     199.078  21.489 -83.668  1.00 50.00      A    C  
ATOM    553  C   PRO A 362     197.878  19.420 -82.912  1.00 50.00      A    C  
ATOM    554  O   PRO A 362     197.054  18.750 -83.535  1.00 50.00      A    O  
ATOM    555  N   LEU A 363     198.848  18.898 -82.168  1.00 50.00      A    N  
ATOM    557  CA  LEU A 363     199.074  17.470 -82.016  1.00 50.00      A    C  
ATOM    558  CB  LEU A 363     199.925  16.965 -83.194  1.00 50.00      A    C  
ATOM    562  C   LEU A 363     199.815  17.253 -80.694  1.00 50.00      A    C  
ATOM    563  O   LEU A 363     200.202  18.218 -80.033  1.00 50.00      A    O  
ATOM    564  N   GLU A 364     200.015  15.992 -80.326  1.00 50.00      A    N  
ATOM    566  CA  GLU A 364     200.721  15.626 -79.097  1.00 50.00      A    C  
ATOM    567  CB  GLU A 364     200.550  14.126 -78.825  1.00 50.00      A    C  
ATOM    572  C   GLU A 364     202.223  15.920 -79.208  1.00 50.00      A    C  
ATOM    573  O   GLU A 364     202.751  16.816 -78.546  1.00 50.00      A    O  
ATOM    574  N   TYR A 365     202.891  15.162 -80.073  1.00 50.00      A    N  
ATOM    576  CA  TYR A 365     204.337  15.254 -80.300  1.00 50.00      A    C  
ATOM    577  CB  TYR A 365     204.761  14.141 -81.262  1.00 50.00      A    C  
ATOM    586  C   TYR A 365     204.861  16.585 -80.847  1.00 50.00      A    C  
ATOM    587  O   TYR A 365     205.231  16.665 -82.020  1.00 50.00      A    O  
ATOM    588  N   VAL A 366     204.886  17.630 -80.027  1.00 50.00      A    N  
ATOM    590  CA  VAL A 366     205.372  18.927 -80.490  1.00 50.00      A    C  
ATOM    591  CB  VAL A 366     204.415  20.086 -80.080  1.00 50.00      A    C  
ATOM    594  C   VAL A 366     206.801  19.312 -80.088  1.00 50.00      A    C  
ATOM    595  O   VAL A 366     207.083  19.533 -78.907  1.00 50.00      A    O  
ATOM    596  N   PRO A 367     207.751  19.262 -81.041  1.00 50.00      A    N  
ATOM    598  CA  PRO A 367     209.134  19.638 -80.723  1.00 50.00      A    C  
ATOM    599  CB  PRO A 367     209.956  18.841 -81.748  1.00 50.00      A    C  
ATOM    601  C   PRO A 367     209.242  21.159 -80.933  1.00 50.00      A    C  
ATOM    602  O   PRO A 367     208.443  21.910 -80.384  1.00 50.00      A    O  
ATOM    603  N   SER A 368     210.175  21.590 -81.783  1.00 50.00      A    N  
ATOM    605  CA  SER A 368     210.407  23.000 -82.126  1.00 50.00      A    C  
ATOM    606  CB  SER A 368     210.991  23.785 -80.944  1.00 50.00      A    C  
ATOM    609  C   SER A 368     211.357  23.061 -83.316  1.00 50.00      A    C  
ATOM    610  O   SER A 368     212.538  23.376 -83.160  1.00 50.00      A    O  
ATOM    611  N   ALA A 369     210.847  22.711 -84.494  1.00 50.00      A    N  
ATOM    613  CA  ALA A 369     211.639  22.721 -85.720  1.00 50.00      A    C  
ATOM    614  CB  ALA A 369     211.053  21.734 -86.732  1.00 50.00      A    C  
ATOM    615  C   ALA A 369     211.675  24.134 -86.304  1.00 50.00      A    C  
ATOM    616  O   ALA A 369     211.300  24.354 -87.454  1.00 50.00      A    O  
ATOM    617  N   LYS A 370     212.139  25.083 -85.499  1.00 50.00      A    N  
ATOM    619  CA  LYS A 370     212.218  26.483 -85.910  1.00 50.00      A    C  
ATOM    620  CB  LYS A 370     211.915  27.409 -84.725  1.00 50.00      A    C  
ATOM    628  C   LYS A 370     213.566  26.853 -86.517  1.00 50.00      A    C  
ATOM    629  O   LYS A 370     214.613  26.429 -86.029  1.00 50.00      A    O  
ATOM    630  N   VAL A 371     213.527  27.651 -87.579  1.00 50.00      A    N  
ATOM    632  CA  VAL A 371     214.744  28.094 -88.248  1.00 50.00      A    C  
ATOM    633  CB  VAL A 371     214.509  28.358 -89.756  1.00 50.00      A    C  
ATOM    636  C   VAL A 371     215.222  29.379 -87.584  1.00 50.00      A    C  
ATOM    637  O   VAL A 371     214.448  30.324 -87.409  1.00 50.00      A    O  
ATOM    638  N   GLU A 372     216.490  29.402 -87.192  1.00 50.00      A    N  
ATOM    640  CA  GLU A 372     217.066  30.573 -86.545  1.00 50.00      A    C  
ATOM    641  CB  GLU A 372     217.002  30.436 -85.017  1.00 50.00      A    C  
ATOM    646  C   GLU A 372     218.488  30.847 -87.013  1.00 50.00      A    C  
ATOM    647  O   GLU A 372     219.240  29.925 -87.337  1.00 50.00      A    O  
ATOM    648  N   VAL A 373     218.828  32.127 -87.103  1.00 50.00      A    N  
ATOM    650  CA  VAL A 373     220.151  32.558 -87.538  1.00 50.00      A    C  
ATOM    651  CB  VAL A 373     220.119  33.189 -88.958  1.00 50.00      A    C  
ATOM    654  C   VAL A 373     220.692  33.574 -86.540  1.00 50.00      A    C  
ATOM    655  O   VAL A 373     220.009  34.539 -86.198  1.00 50.00      A    O  
ATOM    656  N   VAL A 374     221.915  33.331 -86.072  1.00 50.00      A    N  
ATOM    658  CA  VAL A 374     222.597  34.187 -85.097  1.00 50.00      A    C  
ATOM    659  CB  VAL A 374     223.435  35.315 -85.791  1.00 50.00      A    C  
ATOM    662  C   VAL A 374     221.663  34.745 -84.018  1.00 50.00      A    C  
ATOM    663  O   VAL A 374     221.359  35.938 -83.980  1.00 50.00      A    O  
ATOM    664  N   GLU A 375     221.161  33.836 -83.183  1.00 50.00      A    N  
ATOM    666  CA  GLU A 375     220.252  34.161 -82.086  1.00 50.00      A    C  
ATOM    667  CB  GLU A 375     220.861  35.239 -81.178  1.00 50.00      A    C  
ATOM    672  C   GLU A 375     218.837  34.557 -82.518  1.00 50.00      A    C  
ATOM    673  O   GLU A 375     217.853  34.047 -81.973  1.00 50.00      A    O  
ATOM    674  N   GLU A 376     218.727  35.441 -83.505  1.00 50.00      A    N  
ATOM    676  CA  GLU A 376     217.422  35.878 -83.984  1.00 50.00      A    C  
ATOM    677  CB  GLU A 376     217.565  37.044 -84.964  1.00 50.00      A    C  
ATOM    682  C   GLU A 376     216.632  34.749 -84.639  1.00 50.00      A    C  
ATOM    683  O   GLU A 376     217.102  34.101 -85.579  1.00 50.00      A    O  
ATOM    684  N   ARG A 377     215.429  34.512 -84.125  1.00 50.00      A    N  
ATOM    686  CA  ARG A 377     214.548  33.477 -84.657  1.00 50.00      A    C  
ATOM    687  CB  ARG A 377     213.370  33.241 -83.705  1.00 50.00      A    C  
ATOM    699  C   ARG A 377     214.051  33.924 -86.031  1.00 50.00      A    C  
ATOM    700  O   ARG A 377     213.194  34.803 -86.134  1.00 50.00      A    O  
ATOM    701  N   GLN A 378     214.615  33.322 -87.075  1.00 50.00      A    N  
ATOM    703  CA  GLN A 378     214.275  33.647 -88.458  1.00 50.00      A    C  
ATOM    704  CB  GLN A 378     215.221  32.908 -89.414  1.00 50.00      A    C  
ATOM    711  C   GLN A 378     212.820  33.335 -88.803  1.00 50.00      A    C  
ATOM    712  O   GLN A 378     211.990  34.241 -88.892  1.00 50.00      A    O  
ATOM    713  N   ALA A 379     212.516  32.053 -88.972  1.00 50.00      A    N  
ATOM    715  CA  ALA A 379     211.168  31.620 -89.319  1.00 50.00      A    C  
ATOM    716  CB  ALA A 379     211.105  31.224 -90.786  1.00 50.00      A    C  
ATOM    717  C   ALA A 379     210.754  30.450 -88.439  1.00 50.00      A    C  
ATOM    718  O   ALA A 379     211.604  29.715 -87.928  1.00 50.00      A    O  
ATOM    719  N   ILE A 380     209.450  30.272 -88.263  1.00 50.00      A    N  
ATOM    721  CA  ILE A 380     208.941  29.183 -87.435  1.00 50.00      A    C  
ATOM    722  CB  ILE A 380     208.150  29.721 -86.214  1.00 50.00      A    C  
ATOM    726  C   ILE A 380     208.056  28.210 -88.214  1.00 50.00      A    C  
ATOM    727  O   ILE A 380     206.843  28.413 -88.323  1.00 50.00      A    O  
ATOM    728  N   PRO A 381     208.665  27.184 -88.834  1.00 50.00      A    N  
ATOM    730  CA  PRO A 381     207.916  26.182 -89.601  1.00 50.00      A    C  
ATOM    731  CB  PRO A 381     209.007  25.512 -90.447  1.00 50.00      A    C  
ATOM    733  C   PRO A 381     207.272  25.169 -88.651  1.00 50.00      A    C  
ATOM    734  O   PRO A 381     207.698  25.037 -87.498  1.00 50.00      A    O  
ATOM    735  N   LEU A 382     206.245  24.471 -89.128  1.00 50.00      A    N  
ATOM    737  CA  LEU A 382     205.545  23.468 -88.325  1.00 50.00      A    C  
ATOM    738  CB  LEU A 382     204.713  24.170 -87.241  1.00 50.00      A    C  
ATOM    742  C   LEU A 382     204.632  22.643 -89.244  1.00 50.00      A    C  
ATOM    743  O   LEU A 382     203.498  23.033 -89.514  1.00 50.00      A    O  
ATOM    744  N   ASP A 383     205.128  21.509 -89.729  1.00 50.00      A    N  
ATOM    746  CA  ASP A 383     204.360  20.643 -90.630  1.00 50.00      A    C  
ATOM    747  CB  ASP A 383     205.230  20.257 -91.833  1.00 50.00      A    C  
ATOM    751  C   ASP A 383     203.830  19.378 -89.934  1.00 50.00      A    C  
ATOM    752  O   ASP A 383     204.412  18.928 -88.945  1.00 50.00      A    O  
ATOM    753  N   GLN A 384     202.736  18.800 -90.441  1.00 50.00      A    N  
ATOM    755  CA  GLN A 384     202.169  17.590 -89.816  1.00 50.00      A    C  
ATOM    756  CB  GLN A 384     201.641  17.965 -88.421  1.00 50.00      A    C  
ATOM    763  C   GLN A 384     201.111  16.783 -90.607  1.00 50.00      A    C  
ATOM    764  O   GLN A 384     201.428  15.807 -91.291  1.00 50.00      A    O  
ATOM    765  N   ASN A 385     199.849  17.153 -90.451  1.00 50.00      A    N  
ATOM    767  CA  ASN A 385     198.765  16.468 -91.099  1.00 50.00      A    C  
ATOM    768  CB  ASN A 385     198.116  15.463 -90.134  1.00 50.00      A    C  
ATOM    774  C   ASN A 385     197.845  17.629 -91.317  1.00 50.00      A    C  
ATOM    775  O   ASN A 385     197.777  18.521 -90.481  1.00 50.00      A    O  
ATOM    776  N   GLU A 386     197.179  17.628 -92.466  1.00 50.00      A    N  
ATOM    778  CA  GLU A 386     196.263  18.690 -92.870  1.00 50.00      A    C  
ATOM    779  CB  GLU A 386     194.785  18.353 -92.540  1.00 50.00      A    C  
ATOM    784  C   GLU A 386     196.666  20.108 -92.451  1.00 50.00      A    C  
ATOM    785  O   GLU A 386     195.933  20.812 -91.739  1.00 50.00      A    O  
ATOM    786  N   GLY A 387     197.970  20.348 -92.591  1.00 50.00      A    N  
ATOM    788  CA  GLY A 387     198.504  21.656 -92.324  1.00 50.00      A    C  
ATOM    789  C   GLY A 387     199.998  21.863 -92.304  1.00 50.00      A    C  
ATOM    790  O   GLY A 387     200.709  21.126 -91.661  1.00 50.00      A    O  
ATOM    791  N   ILE A 388     200.475  22.907 -92.971  1.00 50.00      A    N  
ATOM    793  CA  ILE A 388     201.900  23.247 -92.939  1.00 50.00      A    C  
ATOM    794  CB  ILE A 388     202.543  23.308 -94.375  1.00 50.00      A    C  
ATOM    798  C   ILE A 388     201.842  24.653 -92.337  1.00 50.00      A    C  
ATOM    799  O   ILE A 388     201.210  25.533 -92.904  1.00 50.00      A    O  
ATOM    800  N   TYR A 389     202.541  24.908 -91.243  1.00 50.00      A    N  
ATOM    802  CA  TYR A 389     202.435  26.217 -90.612  1.00 50.00      A    C  
ATOM    803  CB  TYR A 389     201.994  26.044 -89.140  1.00 50.00      A    C  
ATOM    812  C   TYR A 389     203.734  26.987 -90.753  1.00 50.00      A    C  
ATOM    813  O   TYR A 389     204.803  26.508 -90.363  1.00 50.00      A    O  
ATOM    814  N   VAL A 390     203.640  28.171 -91.351  1.00 50.00      A    N  
ATOM    816  CA  VAL A 390     204.821  28.992 -91.564  1.00 50.00      A    C  
ATOM    817  CB  VAL A 390     205.286  28.991 -93.056  1.00 50.00      A    C  
ATOM    820  C   VAL A 390     204.679  30.418 -91.064  1.00 50.00      A    C  
ATOM    821  O   VAL A 390     203.992  31.247 -91.672  1.00 50.00      A    O  
ATOM    822  N   GLN A 391     205.329  30.689 -89.941  1.00 50.00      A    N  
ATOM    824  CA  GLN A 391     205.308  32.011 -89.339  1.00 50.00      A    C  
ATOM    825  CB  GLN A 391     205.112  31.910 -87.821  1.00 50.00      A    C  
ATOM    832  C   GLN A 391     206.627  32.701 -89.659  1.00 50.00      A    C  
ATOM    833  O   GLN A 391     207.702  32.209 -89.305  1.00 50.00      A    O  
ATOM    834  N   ASP A 392     206.534  33.844 -90.324  1.00 50.00      A    N  
ATOM    836  CA  ASP A 392     207.710  34.617 -90.690  1.00 50.00      A    C  
ATOM    837  CB  ASP A 392     207.877  34.640 -92.210  1.00 50.00      A    C  
ATOM    841  C   ASP A 392     207.520  36.031 -90.154  1.00 50.00      A    C  
ATOM    842  O   ASP A 392     206.451  36.367 -89.643  1.00 50.00      A    O  
ATOM    843  N   VAL A 393     208.569  36.840 -90.225  1.00 50.00      A    N  
ATOM    845  CA  VAL A 393     208.506  38.216 -89.741  1.00 50.00      A    C  
ATOM    846  CB  VAL A 393     208.956  38.320 -88.260  1.00 50.00      A    C  
ATOM    849  C   VAL A 393     209.340  39.169 -90.592  1.00 50.00      A    C  
ATOM    850  O   VAL A 393     209.306  40.382 -90.395  1.00 50.00      A    O  
ATOM    851  N   LYS A 394     210.095  38.609 -91.531  1.00 50.00      A    N  
ATOM    853  CA  LYS A 394     210.943  39.399 -92.417  1.00 50.00      A    C  
ATOM    854  CB  LYS A 394     212.345  38.788 -92.483  1.00 50.00      A    C  
ATOM    862  C   LYS A 394     210.349  39.482 -93.824  1.00 50.00      A    C  
ATOM    863  O   LYS A 394     210.923  40.114 -94.712  1.00 50.00      A    O  
ATOM    864  N   THR A 395     209.205  38.833 -94.022  1.00 50.00      A    N  
ATOM    866  CA  THR A 395     208.534  38.828 -95.319  1.00 50.00      A    C  
ATOM    867  CB  THR A 395     209.104  37.715 -96.238  1.00 50.00      A    C  
ATOM    871  C   THR A 395     207.023  38.620 -95.156  1.00 50.00      A    C  
ATOM    872  O   THR A 395     206.376  37.992 -95.999  1.00 50.00      A    O  
ATOM    873  N   GLY A 396     206.469  39.134 -94.062  1.00 50.00      A    N  
ATOM    875  CA  GLY A 396     205.044  38.993 -93.821  1.00 50.00      A    C  
ATOM    876  C   GLY A 396     204.730  38.571 -92.401  1.00 50.00      A    C  
ATOM    877  O   GLY A 396     205.542  38.761 -91.492  1.00 50.00      A    O  
ATOM    878  N   LYS A 397     203.552  37.984 -92.206  1.00 50.00      A    N  
ATOM    880  CA  LYS A 397     203.144  37.538 -90.883  1.00 50.00      A    C  
ATOM    881  CB  LYS A 397     201.799  38.163 -90.498  1.00 50.00      A    C  
ATOM    889  C   LYS A 397     203.105  36.014 -90.732  1.00 50.00      A    C  
ATOM    890  O   LYS A 397     204.104  35.400 -90.363  1.00 50.00      A    O  
ATOM    891  N   VAL A 398     201.950  35.404 -90.976  1.00 50.00      A    N  
ATOM    893  CA  VAL A 398     201.824  33.960 -90.842  1.00 50.00      A    C  
ATOM    894  CB  VAL A 398     201.322  33.559 -89.428  1.00 50.00      A    C  
ATOM    897  C   VAL A 398     200.899  33.388 -91.905  1.00 50.00      A    C  
ATOM    898  O   VAL A 398     199.930  34.027 -92.315  1.00 50.00      A    O  
ATOM    899  N   ARG A 399     201.226  32.187 -92.363  1.00 50.00      A    N  
ATOM    901  CA  ARG A 399     200.445  31.503 -93.379  1.00 50.00      A    C  
ATOM    902  CB  ARG A 399     201.120  31.650 -94.742  1.00 50.00      A    C  
ATOM    914  C   ARG A 399     200.328  30.026 -93.026  1.00 50.00      A    C  
ATOM    915  O   ARG A 399     201.328  29.368 -92.720  1.00 50.00      A    O  
ATOM    916  N   ALA A 400     199.100  29.524 -93.022  1.00 50.00      A    N  
ATOM    918  CA  ALA A 400     198.841  28.129 -92.704  1.00 50.00      A    C  
ATOM    919  CB  ALA A 400     198.396  27.990 -91.254  1.00 50.00      A    C  
ATOM    920  C   ALA A 400     197.770  27.587 -93.639  1.00 50.00      A    C  
ATOM    921  O   ALA A 400     196.604  27.974 -93.551  1.00 50.00      A    O  
ATOM    922  N   VAL A 401     198.183  26.728 -94.563  1.00 50.00      A    N  
ATOM    924  CA  VAL A 401     197.257  26.130 -95.517  1.00 50.00      A    C  
ATOM    925  CB  VAL A 401     197.747  26.277 -96.978  1.00 50.00      A    C  
ATOM    928  C   VAL A 401     197.092  24.654 -95.195  1.00 50.00      A    C  
ATOM    929  O   VAL A 401     198.067  23.904 -95.178  1.00 50.00      A    O  
ATOM    930  N   ILE A 402     195.854  24.242 -94.953  1.00 50.00      A    N  
ATOM    932  CA  ILE A 402     195.564  22.856 -94.614  1.00 50.00      A    C  
ATOM    933  CB  ILE A 402     194.204  22.706 -93.886  1.00 50.00      A    C  
ATOM    937  C   ILE A 402     195.574  21.911 -95.807  1.00 50.00      A    C  
ATOM    938  O   ILE A 402     195.131  22.257 -96.902  1.00 50.00      A    O  
ATOM    939  N   GLY A 403     196.182  20.751 -95.595  1.00 50.00      A    N  
ATOM    941  CA  GLY A 403     196.242  19.721 -96.609  1.00 50.00      A    C  
ATOM    942  C   GLY A 403     195.311  18.581 -96.278  1.00 50.00      A    C  
ATOM    943  O   GLY A 403     194.156  18.813 -95.937  1.00 50.00      A    O  
ATOM    944  N   SER A 404     195.807  17.353 -96.396  1.00 50.00      A    N  
ATOM    946  CA  SER A 404     195.017  16.160 -96.097  1.00 50.00      A    C  
ATOM    947  CB  SER A 404     194.175  15.752 -97.311  1.00 50.00      A    C  
ATOM    950  C   SER A 404     195.966  15.029 -95.712  1.00 50.00      A    C  
ATOM    951  O   SER A 404     195.647  14.183 -94.876  1.00 50.00      A    O  
ATOM    952  N   THR A 405     197.125  15.014 -96.369  1.00 50.00      A    N  
ATOM    954  CA  THR A 405     198.179  14.025 -96.140  1.00 50.00      A    C  
ATOM    955  CB  THR A 405     197.882  12.650 -96.828  1.00 50.00      A    C  
ATOM    959  C   THR A 405     199.521  14.549 -96.649  1.00 50.00      A    C  
ATOM    960  O   THR A 405     200.550  14.381 -96.004  1.00 50.00      A    O  
ATOM    961  N   TYR A 406     199.512  15.203 -97.804  1.00 50.00      A    N  
ATOM    963  CA  TYR A 406     200.754  15.723 -98.381  1.00 50.00      A    C  
ATOM    964  CB  TYR A 406     201.184  14.863 -99.566  1.00 50.00      A    C  
ATOM    973  C   TYR A 406     200.635  17.165 -98.861  1.00 50.00      A    C  
ATOM    974  O   TYR A 406     199.526  17.671 -99.081  1.00 50.00      A    O  
ATOM    975  N   MET A 407     201.782  17.810 -99.070  1.00 50.00      A    N  
ATOM    977  CA  MET A 407     201.808  19.194 -99.542  1.00 50.00      A    C  
ATOM    978  CB  MET A 407     203.246  19.686 -99.752  1.00 50.00      A    C  
ATOM    982  C   MET A 407     201.027  19.272-100.845  1.00 50.00      A    C  
ATOM    983  O   MET A 407     200.120  20.081-100.985  1.00 50.00      A    O  
ATOM    984  N   LEU A 408     201.339  18.352-101.752  1.00 50.00      A    N  
ATOM    986  CA  LEU A 408     200.677  18.259-103.050  1.00 50.00      A    C  
ATOM    987  CB  LEU A 408     201.089  16.958-103.746  1.00 50.00      A    C  
ATOM    991  C   LEU A 408     199.158  18.293-102.874  1.00 50.00      A    C  
ATOM    992  O   LEU A 408     198.484  19.134-103.456  1.00 50.00      A    O  
ATOM    993  N   THR A 409     198.644  17.413-102.016  1.00 50.00      A    N  
ATOM    995  CA  THR A 409     197.208  17.334-101.754  1.00 50.00      A    C  
ATOM    996  CB  THR A 409     196.873  16.195-100.768  1.00 50.00      A    C  
ATOM   1000  C   THR A 409     196.620  18.655-101.258  1.00 50.00      A    C  
ATOM   1001  O   THR A 409     195.421  18.891-101.390  1.00 50.00      A    O  
ATOM   1002  N   GLN A 410     197.465  19.508-100.682  1.00 50.00      A    N  
ATOM   1004  CA  GLN A 410     197.018  20.817-100.201  1.00 50.00      A    C  
ATOM   1005  CB  GLN A 410     198.131  21.543 -99.423  1.00 50.00      A    C  
ATOM   1012  C   GLN A 410     196.732  21.594-101.477  1.00 50.00      A    C  
ATOM   1013  O   GLN A 410     195.670  22.199-101.640  1.00 50.00      A    O  
ATOM   1014  N   ASP A 411     197.700  21.546-102.384  1.00 50.00      A    N  
ATOM   1016  CA  ASP A 411     197.607  22.212-103.672  1.00 50.00      A    C  
ATOM   1017  CB  ASP A 411     198.892  21.975-104.485  1.00 50.00      A    C  
ATOM   1021  C   ASP A 411     196.381  21.691-104.431  1.00 50.00      A    C  
ATOM   1022  O   ASP A 411     195.633  22.471-105.019  1.00 50.00      A    O  
ATOM   1023  N   GLU A 412     196.179  20.373-104.404  1.00 50.00      A    N  
ATOM   1025  CA  GLU A 412     195.038  19.738-105.064  1.00 50.00      A    C  
ATOM   1026  CB  GLU A 412     195.063  18.220-104.827  1.00 50.00      A    C  
ATOM   1031  C   GLU A 412     193.722  20.319-104.542  1.00 50.00      A    C  
ATOM   1032  O   GLU A 412     192.980  20.967-105.286  1.00 50.00      A    O  
ATOM   1033  N   VAL A 413     193.466  20.123-103.252  1.00 50.00      A    N  
ATOM   1035  CA  VAL A 413     192.250  20.619-102.608  1.00 50.00      A    C  
ATOM   1036  CB  VAL A 413     192.285  20.383-101.076  1.00 50.00      A    C  
ATOM   1039  C   VAL A 413     192.034  22.106-102.889  1.00 50.00      A    C  
ATOM   1040  O   VAL A 413     190.898  22.553-103.077  1.00 50.00      A    O  
ATOM   1041  N   LEU A 414     193.121  22.873-102.910  1.00 50.00      A    N  
ATOM   1043  CA  LEU A 414     193.033  24.301-103.192  1.00 50.00      A    C  
ATOM   1044  CB  LEU A 414     194.385  24.988-102.966  1.00 50.00      A    C  
ATOM   1048  C   LEU A 414     192.589  24.484-104.638  1.00 50.00      A    C  
ATOM   1049  O   LEU A 414     191.627  25.201-104.919  1.00 50.00      A    O  
ATOM   1050  N   TRP A 415     193.260  23.773-105.541  1.00 50.00      A    N  
ATOM   1052  CA  TRP A 415     192.964  23.825-106.968  1.00 50.00      A    C  
ATOM   1053  CB  TRP A 415     193.851  22.823-107.717  1.00 50.00      A    C  
ATOM   1064  C   TRP A 415     191.480  23.544-107.227  1.00 50.00      A    C  
ATOM   1065  O   TRP A 415     190.880  24.120-108.142  1.00 50.00      A    O  
ATOM   1066  N   GLU A 416     190.898  22.649-106.433  1.00 50.00      A    N  
ATOM   1068  CA  GLU A 416     189.480  22.319-106.558  1.00 50.00      A    C  
ATOM   1069  CB  GLU A 416     189.128  21.097-105.703  1.00 50.00      A    C  
ATOM   1074  C   GLU A 416     188.652  23.504-106.072  1.00 50.00      A    C  
ATOM   1075  O   GLU A 416     187.694  23.923-106.726  1.00 50.00      A    O  
ATOM   1076  N   LYS A 417     189.047  24.046-104.924  1.00 50.00      A    N  
ATOM   1078  CA  LYS A 417     188.364  25.176-104.303  1.00 50.00      A    C  
ATOM   1079  CB  LYS A 417     188.658  25.190-102.800  1.00 50.00      A    C  
ATOM   1087  C   LYS A 417     188.722  26.544-104.884  1.00 50.00      A    C  
ATOM   1088  O   LYS A 417     188.324  27.568-104.327  1.00 50.00      A    O  
ATOM   1089  N   GLU A 418     189.469  26.567-105.984  1.00 50.00      A    N  
ATOM   1091  CA  GLU A 418     189.876  27.829-106.596  1.00 50.00      A    C  
ATOM   1092  CB  GLU A 418     190.958  27.611-107.656  1.00 50.00      A    C  
ATOM   1097  C   GLU A 418     188.767  28.734-107.130  1.00 50.00      A    C  
ATOM   1098  O   GLU A 418     187.716  28.273-107.586  1.00 50.00      A    O  
ATOM   1099  N   LEU A 419     189.074  30.029-107.135  1.00 50.00      A    N  
ATOM   1101  CA  LEU A 419     188.165  31.099-107.552  1.00 50.00      A    C  
ATOM   1102  CB  LEU A 419     188.781  32.455-107.183  1.00 50.00      A    C  
ATOM   1106  C   LEU A 419     187.571  31.203-108.970  1.00 50.00      A    C  
ATOM   1107  O   LEU A 419     186.463  31.722-109.121  1.00 50.00      A    O  
ATOM   1108  N   PRO A 420     188.256  30.692-110.016  1.00 50.00      A    N  
ATOM   1110  CA  PRO A 420     187.686  30.804-111.368  1.00 50.00      A    C  
ATOM   1111  CB  PRO A 420     188.628  29.940-112.213  1.00 50.00      A    C  
ATOM   1113  C   PRO A 420     186.220  30.393-111.545  1.00 50.00      A    C  
ATOM   1114  O   PRO A 420     185.654  30.559-112.625  1.00 50.00      A    O  
ATOM   1115  N   SER A 421     185.619  29.836-110.500  1.00 50.00      A    N  
ATOM   1117  CA  SER A 421     184.224  29.421-110.555  1.00 50.00      A    C  
ATOM   1118  CB  SER A 421     183.964  28.286-109.558  1.00 50.00      A    C  
ATOM   1121  C   SER A 421     183.268  30.589-110.307  1.00 50.00      A    C  
ATOM   1122  O   SER A 421     182.345  30.813-111.089  1.00 50.00      A    O  
ATOM   1123  N   GLY A 422     183.563  31.388-109.283  1.00 50.00      A    N  
ATOM   1125  CA  GLY A 422     182.722  32.525-108.937  1.00 50.00      A    C  
ATOM   1126  C   GLY A 422     182.508  33.549-110.038  1.00 50.00      A    C  
ATOM   1127  O   GLY A 422     181.682  34.457-109.901  1.00 50.00      A    O  
ATOM   1128  N   VAL A 423     183.245  33.411-111.136  1.00 50.00      A    N  
ATOM   1130  CA  VAL A 423     183.124  34.333-112.263  1.00 50.00      A    C  
ATOM   1131  CB  VAL A 423     183.930  33.849-113.496  1.00 50.00      A    C  
ATOM   1134  C   VAL A 423     181.670  34.536-112.684  1.00 50.00      A    C  
ATOM   1135  O   VAL A 423     181.280  35.638-113.073  1.00 50.00      A    O  
ATOM   1136  N   GLU A 424     180.872  33.476-112.578  1.00 50.00      A    N  
ATOM   1138  CA  GLU A 424     179.465  33.531-112.956  1.00 50.00      A    C  
ATOM   1139  CB  GLU A 424     178.882  32.116-113.079  1.00 50.00      A    C  
ATOM   1144  C   GLU A 424     178.645  34.395-112.002  1.00 50.00      A    C  
ATOM   1145  O   GLU A 424     177.782  35.162-112.437  1.00 50.00      A    O  
ATOM   1146  N   GLU A 425     178.954  34.306-110.712  1.00 50.00      A    N  
ATOM   1148  CA  GLU A 425     178.260  35.097-109.700  1.00 50.00      A    C  
ATOM   1149  CB  GLU A 425     178.771  34.741-108.302  1.00 50.00      A    C  
ATOM   1154  C   GLU A 425     178.525  36.574-109.982  1.00 50.00      A    C  
ATOM   1155  O   GLU A 425     177.593  37.367-110.149  1.00 50.00      A    O  
ATOM   1156  N   LEU A 426     179.804  36.921-110.088  1.00 50.00      A    N  
ATOM   1158  CA  LEU A 426     180.221  38.293-110.361  1.00 50.00      A    C  
ATOM   1159  CB  LEU A 426     181.744  38.378-110.495  1.00 50.00      A    C  
ATOM   1163  C   LEU A 426     179.549  38.861-111.609  1.00 50.00      A    C  
ATOM   1164  O   LEU A 426     179.267  40.061-111.677  1.00 50.00      A    O  
ATOM   1165  N   LEU A 427     179.292  38.000-112.592  1.00 50.00      A    N  
ATOM   1167  CA  LEU A 427     178.633  38.420-113.827  1.00 50.00      A    C  
ATOM   1168  CB  LEU A 427     178.388  37.227-114.757  1.00 50.00      A    C  
ATOM   1172  C   LEU A 427     177.291  39.056-113.487  1.00 50.00      A    C  
ATOM   1173  O   LEU A 427     176.950  40.127-113.999  1.00 50.00      A    O  
ATOM   1174  N   ASN A 428     176.538  38.381-112.627  1.00 50.00      A    N  
ATOM   1176  CA  ASN A 428     175.223  38.851-112.204  1.00 50.00      A    C  
ATOM   1177  CB  ASN A 428     174.420  37.700-111.589  1.00 50.00      A    C  
ATOM   1183  C   ASN A 428     175.324  40.000-111.208  1.00 50.00      A    C  
ATOM   1184  O   ASN A 428     174.465  40.881-111.181  1.00 50.00      A    O  
ATOM   1185  N   LEU A 429     176.375  39.988-110.392  1.00 50.00      A    N  
ATOM   1187  CA  LEU A 429     176.593  41.028-109.390  1.00 50.00      A    C  
ATOM   1188  CB  LEU A 429     177.849  40.730-108.571  1.00 50.00      A    C  
ATOM   1192  C   LEU A 429     176.675  42.432-109.985  1.00 50.00      A    C  
ATOM   1193  O   LEU A 429     176.353  43.410-109.312  1.00 50.00      A    O  
ATOM   1194  N   GLY A 430     177.150  42.536-111.223  1.00 50.00      A    N  
ATOM   1196  CA  GLY A 430     177.232  43.841-111.857  1.00 50.00      A    C  
ATOM   1197  C   GLY A 430     178.550  44.181-112.528  1.00 50.00      A    C  
ATOM   1198  O   GLY A 430     178.581  44.925-113.513  1.00 50.00      A    O  
ATOM   1199  N   HIS A 431     179.645  43.662-111.984  1.00 50.00      A    N  
ATOM   1201  CA  HIS A 431     180.971  43.924-112.534  1.00 50.00      A    C  
ATOM   1202  CB  HIS A 431     181.734  44.913-111.642  1.00 50.00      A    C  
ATOM   1210  C   HIS A 431     181.766  42.639-112.666  1.00 50.00      A    C  
ATOM   1211  O   HIS A 431     182.145  42.039-111.662  1.00 50.00      A    O  
ATOM   1212  N   ASP A 432     182.019  42.224-113.902  1.00 50.00      A    N  
ATOM   1214  CA  ASP A 432     182.793  41.010-114.156  1.00 50.00      A    C  
ATOM   1215  CB  ASP A 432     182.423  40.368-115.509  1.00 50.00      A    C  
ATOM   1219  C   ASP A 432     184.294  41.321-114.121  1.00 50.00      A    C  
ATOM   1220  O   ASP A 432     184.812  42.008-115.002  1.00 50.00      A    O  
ATOM   1221  N   PRO A 433     184.996  40.857-113.072  1.00 50.00      A    N  
ATOM   1223  CA  PRO A 433     186.434  41.061-112.882  1.00 50.00      A    C  
ATOM   1224  CB  PRO A 433     186.538  41.307-111.381  1.00 50.00      A    C  
ATOM   1226  C   PRO A 433     187.252  39.845-113.322  1.00 50.00      A    C  
ATOM   1227  O   PRO A 433     188.252  39.991-114.027  1.00 50.00      A    O  
ATOM   1228  N   LEU A 434     186.804  38.656-112.908  1.00 50.00      A    N  
ATOM   1230  CA  LEU A 434     187.403  37.351-113.229  1.00 50.00      A    C  
ATOM   1231  CB  LEU A 434     187.402  37.054-114.738  1.00 50.00      A    C  
ATOM   1235  C   LEU A 434     188.799  37.114-112.651  1.00 50.00      A    C  
ATOM   1236  O   LEU A 434     189.815  37.402-113.288  1.00 50.00      A    O  
ATOM   1237  N   ALA A 435     188.834  36.557-111.448  1.00 50.00      A    N  
ATOM   1239  CA  ALA A 435     190.088  36.269-110.767  1.00 50.00      A    C  
ATOM   1240  CB  ALA A 435     190.121  36.967-109.412  1.00 50.00      A    C  
ATOM   1241  C   ALA A 435     190.247  34.762-110.593  1.00 50.00      A    C  
ATOM   1242  O   ALA A 435     189.256  34.027-110.549  1.00 50.00      A    O  
ATOM   1243  N   ASP A 436     191.494  34.307-110.517  1.00 50.00      A    N  
ATOM   1245  CA  ASP A 436     191.793  32.890-110.345  1.00 50.00      A    C  
ATOM   1246  CB  ASP A 436     191.462  32.095-111.623  1.00 50.00      A    C  
ATOM   1250  C   ASP A 436     193.242  32.671-109.930  1.00 50.00      A    C  
ATOM   1251  O   ASP A 436     194.171  32.927-110.698  1.00 50.00      A    O  
ATOM   1252  N   ARG A 437     193.430  32.240-108.689  1.00 50.00      A    N  
ATOM   1254  CA  ARG A 437     194.762  31.991-108.162  1.00 50.00      A    C  
ATOM   1255  CB  ARG A 437     194.753  32.106-106.636  1.00 50.00      A    C  
ATOM   1267  C   ARG A 437     195.256  30.614-108.600  1.00 50.00      A    C  
ATOM   1268  O   ARG A 437     194.706  30.012-109.524  1.00 50.00      A    O  
ATOM   1269  N   GLY A 438     196.316  30.137-107.959  1.00 50.00      A    N  
ATOM   1271  CA  GLY A 438     196.856  28.835-108.300  1.00 50.00      A    C  
ATOM   1272  C   GLY A 438     197.073  27.991-107.067  1.00 50.00      A    C  
ATOM   1273  O   GLY A 438     197.213  28.524-105.960  1.00 50.00      A    O  
ATOM   1274  N   GLN A 439     197.156  26.679-107.265  1.00 50.00      A    N  
ATOM   1276  CA  GLN A 439     197.356  25.739-106.169  1.00 50.00      A    C  
ATOM   1277  CB  GLN A 439     197.616  24.329-106.711  1.00 50.00      A    C  
ATOM   1284  C   GLN A 439     198.469  26.166-105.219  1.00 50.00      A    C  
ATOM   1285  O   GLN A 439     198.232  26.377-104.030  1.00 50.00      A    O  
ATOM   1286  N   LYS A 440     199.661  26.391-105.763  1.00 50.00      A    N  
ATOM   1288  CA  LYS A 440     200.798  26.808-104.953  1.00 50.00      A    C  
ATOM   1289  CB  LYS A 440     202.108  26.385-105.617  1.00 50.00      A    C  
ATOM   1297  C   LYS A 440     200.803  28.305-104.666  1.00 50.00      A    C  
ATOM   1298  O   LYS A 440     201.835  28.967-104.778  1.00 50.00      A    O  
ATOM   1299  N   GLY A 441     199.644  28.831-104.283  1.00 50.00      A    N  
ATOM   1301  CA  GLY A 441     199.530  30.247-103.986  1.00 50.00      A    C  
ATOM   1302  C   GLY A 441     199.944  31.119-105.155  1.00 50.00      A    C  
ATOM   1303  O   GLY A 441     200.284  32.289-104.976  1.00 50.00      A    O  
ATOM   1304  N   THR A 442     199.906  30.545-106.355  1.00 50.00      A    N  
ATOM   1306  CA  THR A 442     200.275  31.261-107.566  1.00 50.00      A    C  
ATOM   1307  CB  THR A 442     200.357  30.305-108.774  1.00 50.00      A    C  
ATOM   1311  C   THR A 442     199.221  32.329-107.829  1.00 50.00      A    C  
ATOM   1312  O   THR A 442     198.022  32.070-107.704  1.00 50.00      A    O  
ATOM   1313  N   ALA A 443     199.672  33.535-108.151  1.00 50.00      A    N  
ATOM   1315  CA  ALA A 443     198.765  34.641-108.416  1.00 50.00      A    C  
ATOM   1316  CB  ALA A 443     199.278  35.910-107.760  1.00 50.00      A    C  
ATOM   1317  C   ALA A 443     198.562  34.863-109.905  1.00 50.00      A    C  
ATOM   1318  O   ALA A 443     199.500  35.202-110.630  1.00 50.00      A    O  
ATOM   1319  N   LYS A 444     197.336  34.627-110.360  1.00 50.00      A    N  
ATOM   1321  CA  LYS A 444     196.971  34.810-111.756  1.00 50.00      A    C  
ATOM   1322  CB  LYS A 444     196.562  33.470-112.373  1.00 50.00      A    C  
ATOM   1330  C   LYS A 444     195.890  35.871-112.019  1.00 50.00      A    C  
ATOM   1331  O   LYS A 444     195.624  36.200-113.178  1.00 50.00      A    O  
ATOM   1332  N   PRO A 445     195.237  36.411-110.964  1.00 50.00      A    N  
ATOM   1334  CA  PRO A 445     194.218  37.421-111.264  1.00 50.00      A    C  
ATOM   1335  CB  PRO A 445     193.448  37.516-109.950  1.00 50.00      A    C  
ATOM   1337  C   PRO A 445     194.829  38.771-111.639  1.00 50.00      A    C  
ATOM   1338  O   PRO A 445     195.838  39.190-111.069  1.00 50.00      A    O  
ATOM   1339  N   LEU A 446     194.228  39.424-112.630  1.00 50.00      A    N  
ATOM   1341  CA  LEU A 446     194.680  40.732-113.094  1.00 50.00      A    C  
ATOM   1342  CB  LEU A 446     195.436  40.616-114.426  1.00 50.00      A    C  
ATOM   1346  C   LEU A 446     193.471  41.664-113.222  1.00 50.00      A    C  
ATOM   1347  O   LEU A 446     192.402  41.350-112.707  1.00 50.00      A    O  
ATOM   1348  N   GLN A 447     193.639  42.816-113.871  1.00 50.00      A    N  
ATOM   1350  CA  GLN A 447     192.541  43.767-114.058  1.00 50.00      A    C  
ATOM   1351  CB  GLN A 447     192.657  44.936-113.066  1.00 50.00      A    C  
ATOM   1358  C   GLN A 447     192.449  44.301-115.491  1.00 50.00      A    C  
ATOM   1359  O   GLN A 447     193.449  44.732-116.069  1.00 50.00      A    O  
ATOM   1360  N   PRO A 448     191.277  44.150-116.132  1.00 50.00      A    N  
ATOM   1362  CA  PRO A 448     191.121  44.646-117.501  1.00 50.00      A    C  
ATOM   1363  CB  PRO A 448     190.196  43.609-118.116  1.00 50.00      A    C  
ATOM   1365  C   PRO A 448     190.448  46.016-117.457  1.00 50.00      A    C  
ATOM   1366  O   PRO A 448     190.103  46.510-116.383  1.00 50.00      A    O  
ATOM   1367  N   SER A 449     190.279  46.632-118.621  1.00 50.00      A    N  
ATOM   1369  CA  SER A 449     189.610  47.921-118.698  1.00 50.00      A    C  
ATOM   1370  CB  SER A 449     190.091  48.706-119.919  1.00 50.00      A    C  
ATOM   1373  C   SER A 449     188.147  47.541-118.863  1.00 50.00      A    C  
ATOM   1374  O   SER A 449     187.748  47.072-119.929  1.00 50.00      A    O  
ATOM   1375  N   ALA A 450     187.355  47.681-117.806  1.00 50.00      A    N  
ATOM   1377  CA  ALA A 450     185.954  47.310-117.905  1.00 50.00      A    C  
ATOM   1378  CB  ALA A 450     185.760  45.872-117.419  1.00 50.00      A    C  
ATOM   1379  C   ALA A 450     184.944  48.231-117.229  1.00 50.00      A    C  
ATOM   1380  O   ALA A 450     184.364  47.874-116.202  1.00 50.00      A    O  
ATOM   1381  N   PRO A 451     184.726  49.435-117.793  1.00 50.00      A    N  
ATOM   1383  CA  PRO A 451     183.749  50.355-117.195  1.00 50.00      A    C  
ATOM   1384  CB  PRO A 451     183.840  51.586-118.102  1.00 50.00      A    C  
ATOM   1386  C   PRO A 451     182.392  49.652-117.304  1.00 50.00      A    C  
ATOM   1387  O   PRO A 451     181.543  49.740-116.418  1.00 50.00      A    O  
ATOM   1388  N   ARG A 452     182.245  48.911-118.400  1.00 50.00      A    N  
ATOM   1390  CA  ARG A 452     181.066  48.113-118.701  1.00 50.00      A    C  
ATOM   1391  CB  ARG A 452     179.954  48.956-119.332  1.00 50.00      A    C  
ATOM   1403  C   ARG A 452     181.535  47.014-119.658  1.00 50.00      A    C  
ATOM   1404  O   ARG A 452     181.231  45.835-119.464  1.00 50.00      A    O  
ATOM   1405  N   ASN A 453     182.301  47.412-120.674  1.00 50.00      A    N  
ATOM   1407  CA  ASN A 453     182.864  46.485-121.657  1.00 50.00      A    C  
ATOM   1408  CB  ASN A 453     181.806  46.040-122.682  1.00 50.00      A    C  
ATOM   1414  C   ASN A 453     184.054  47.121-122.377  1.00 50.00      A    C  
ATOM   1415  O   ASN A 453     184.048  48.324-122.640  1.00 50.00      A    O  
ATOM   1416  N   LYS A 454     185.085  46.315-122.630  1.00 50.00      A    N  
ATOM   1418  CA  LYS A 454     186.298  46.740-123.341  1.00 50.00      A    C  
ATOM   1419  CB  LYS A 454     186.911  48.007-122.718  1.00 50.00      A    C  
ATOM   1427  C   LYS A 454     187.339  45.611-123.387  1.00 50.00      A    C  
ATOM   1428  O   LYS A 454     188.543  45.861-123.454  1.00 50.00      A    O  
ATOM   1429  N   THR A 455     186.849  44.373-123.404  1.00 50.00      A    N  
ATOM   1431  CA  THR A 455     187.674  43.159-123.464  1.00 50.00      A    C  
ATOM   1432  CB  THR A 455     188.333  42.988-124.861  1.00 50.00      A    C  
ATOM   1436  C   THR A 455     188.731  42.932-122.376  1.00 50.00      A    C  
ATOM   1437  O   THR A 455     188.897  43.743-121.461  1.00 50.00      A    O  
ATOM   1438  N   ARG A 456     189.419  41.796-122.478  1.00 50.00      A    N  
ATOM   1440  CA  ARG A 456     190.465  41.399-121.540  1.00 50.00      A    C  
ATOM   1441  CB  ARG A 456     189.857  40.602-120.376  1.00 50.00      A    C  
ATOM   1453  C   ARG A 456     191.478  40.538-122.291  1.00 50.00      A    C  
ATOM   1454  O   ARG A 456     191.295  39.330-122.428  1.00 50.00      A    O  
ATOM   1455  N   VAL A 457     192.540  41.166-122.785  1.00 50.00      A    N  
ATOM   1457  CA  VAL A 457     193.572  40.448-123.530  1.00 50.00      A    C  
ATOM   1458  CB  VAL A 457     193.740  41.011-124.963  1.00 50.00      A    C  
ATOM   1461  C   VAL A 457     194.925  40.518-122.833  1.00 50.00      A    C  
ATOM   1462  O   VAL A 457     195.193  41.446-122.068  1.00 50.00      A    O  
ATOM   1463  N   VAL A 458     195.767  39.525-123.100  1.00 50.00      A    N  
ATOM   1465  CA  VAL A 458     197.110  39.442-122.533  1.00 50.00      A    C  
ATOM   1466  CB  VAL A 458     197.078  39.245-120.990  1.00 50.00      A    C  
ATOM   1469  C   VAL A 458     197.831  38.276-123.206  1.00 50.00      A    C  
ATOM   1470  O   VAL A 458     197.303  37.164-123.256  1.00 50.00      A    O  
ATOM   1471  N   SER A 459     199.021  38.532-123.740  1.00 50.00      A    N  
ATOM   1473  CA  SER A 459     199.774  37.486-124.420  1.00 50.00      A    C  
ATOM   1474  CB  SER A 459     199.724  37.711-125.935  1.00 50.00      A    C  
ATOM   1477  C   SER A 459     201.223  37.351-123.963  1.00 50.00      A    C  
ATOM   1478  O   SER A 459     202.090  38.126-124.375  1.00 50.00      A    O  
ATOM   1479  N   TYR A 460     201.484  36.368-123.108  1.00 50.00      A    N  
ATOM   1481  CA  TYR A 460     202.837  36.124-122.623  1.00 50.00      A    C  
ATOM   1482  CB  TYR A 460     202.823  35.647-121.170  1.00 50.00      A    C  
ATOM   1491  C   TYR A 460     203.516  35.092-123.513  1.00 50.00      A    C  
ATOM   1492  O   TYR A 460     202.886  34.137-123.969  1.00 50.00      A    O  
ATOM   1493  N   ARG A 461     204.798  35.312-123.787  1.00 50.00      A    N  
ATOM   1495  CA  ARG A 461     205.572  34.408-124.629  1.00 50.00      A    C  
ATOM   1496  CB  ARG A 461     205.551  34.867-126.098  1.00 50.00      A    C  
ATOM   1508  C   ARG A 461     207.005  34.251-124.121  1.00 50.00      A    C  
ATOM   1509  O   ARG A 461     207.311  34.661-123.000  1.00 50.00      A    O  
ATOM   1510  N   VAL A 462     207.860  33.633-124.939  1.00 50.00      A    N  
ATOM   1512  CA  VAL A 462     209.278  33.377-124.635  1.00 50.00      A    C  
ATOM   1513  CB  VAL A 462     210.145  34.691-124.658  1.00 50.00      A    C  
ATOM   1516  C   VAL A 462     209.490  32.588-123.332  1.00 50.00      A    C  
ATOM   1517  O   VAL A 462     208.528  32.326-122.603  1.00 50.00      A    O  
ATOM   1518  N   PRO A 463     210.729  32.119-123.065  1.00 50.00      A    N  
ATOM   1520  CA  PRO A 463     211.002  31.360-121.840  1.00 50.00      A    C  
ATOM   1521  CB  PRO A 463     212.523  31.365-121.782  1.00 50.00      A    C  
ATOM   1523  C   PRO A 463     210.373  31.977-120.591  1.00 50.00      A    C  
ATOM   1524  O   PRO A 463     210.983  32.796-119.898  1.00 50.00      A    O  
ATOM   1525  N   HIS A 464     209.128  31.589-120.345  1.00 50.00      A    N  
ATOM   1527  CA  HIS A 464     208.351  32.062-119.207  1.00 50.00      A    C  
ATOM   1528  CB  HIS A 464     207.968  33.534-119.399  1.00 50.00      A    C  
ATOM   1536  C   HIS A 464     207.089  31.214-119.147  1.00 50.00      A    C  
ATOM   1537  O   HIS A 464     206.996  30.275-118.355  1.00 50.00      A    O  
ATOM   1538  N   ASN A 465     206.142  31.529-120.025  1.00 50.00      A    N  
ATOM   1540  CA  ASN A 465     204.871  30.823-120.107  1.00 50.00      A    C  
ATOM   1541  CB  ASN A 465     204.015  31.092-118.860  1.00 50.00      A    C  
ATOM   1547  C   ASN A 465     204.142  31.267-121.373  1.00 50.00      A    C  
ATOM   1548  O   ASN A 465     203.418  32.263-121.376  1.00 50.00      A    O  
ATOM   1549  N   ALA A 466     204.370  30.535-122.460  1.00 50.00      A    N  
ATOM   1551  CA  ALA A 466     203.748  30.845-123.744  1.00 50.00      A    C  
ATOM   1552  CB  ALA A 466     204.364  29.990-124.848  1.00 50.00      A    C  
ATOM   1553  C   ALA A 466     202.242  30.620-123.670  1.00 50.00      A    C  
ATOM   1554  O   ALA A 466     201.734  29.585-124.107  1.00 50.00      A    O  
ATOM   1555  N   ALA A 467     201.533  31.591-123.105  1.00 50.00      A    N  
ATOM   1557  CA  ALA A 467     200.088  31.495-122.965  1.00 50.00      A    C  
ATOM   1558  CB  ALA A 467     199.730  30.837-121.636  1.00 50.00      A    C  
ATOM   1559  C   ALA A 467     199.399  32.849-123.083  1.00 50.00      A    C  
ATOM   1560  O   ALA A 467     199.681  33.776-122.320  1.00 50.00      A    O  
ATOM   1561  N   VAL A 468     198.510  32.959-124.062  1.00 50.00      A    N  
ATOM   1563  CA  VAL A 468     197.751  34.181-124.288  1.00 50.00      A    C  
ATOM   1564  CB  VAL A 468     197.860  34.670-125.763  1.00 50.00      A    C  
ATOM   1567  C   VAL A 468     196.291  33.941-123.912  1.00 50.00      A    C  
ATOM   1568  O   VAL A 468     195.636  33.046-124.455  1.00 50.00      A    O  
ATOM   1569  N   GLN A 469     195.808  34.701-122.935  1.00 50.00      A    N  
ATOM   1571  CA  GLN A 469     194.431  34.575-122.485  1.00 50.00      A    C  
ATOM   1572  CB  GLN A 469     194.355  34.509-120.957  1.00 50.00      A    C  
ATOM   1579  C   GLN A 469     193.588  35.734-122.995  1.00 50.00      A    C  
ATOM   1580  O   GLN A 469     193.669  36.852-122.480  1.00 50.00      A    O  
ATOM   1581  N   VAL A 470     192.819  35.468-124.045  1.00 50.00      A    N  
ATOM   1583  CA  VAL A 470     191.944  36.471-124.633  1.00 50.00      A    C  
ATOM   1584  CB  VAL A 470     191.997  36.440-126.190  1.00 50.00      A    C  
ATOM   1587  C   VAL A 470     190.526  36.231-124.122  1.00 50.00      A    C  
ATOM   1588  O   VAL A 470     189.980  35.133-124.253  1.00 50.00      A    O  
ATOM   1589  N   TYR A 471     189.962  37.249-123.481  1.00 50.00      A    N  
ATOM   1591  CA  TYR A 471     188.618  37.161-122.931  1.00 50.00      A    C  
ATOM   1592  CB  TYR A 471     188.673  37.163-121.401  1.00 50.00      A    C  
ATOM   1601  C   TYR A 471     187.779  38.331-123.421  1.00 50.00      A    C  
ATOM   1602  O   TYR A 471     188.211  39.488-123.371  1.00 50.00      A    O  
ATOM   1603  N   ASP A 472     186.576  38.021-123.889  1.00 50.00      A    N  
ATOM   1605  CA  ASP A 472     185.665  39.034-124.393  1.00 50.00      A    C  
ATOM   1606  CB  ASP A 472     185.157  38.641-125.783  1.00 50.00      A    C  
ATOM   1610  C   ASP A 472     184.499  39.178-123.425  1.00 50.00      A    C  
ATOM   1611  O   ASP A 472     184.230  38.276-122.627  1.00 50.00      A    O  
ATOM   1612  N   TYR A 473     183.828  40.323-123.476  1.00 50.00      A    N  
ATOM   1614  CA  TYR A 473     182.697  40.585-122.596  1.00 50.00      A    C  
ATOM   1615  CB  TYR A 473     182.981  41.784-121.689  1.00 50.00      A    C  
ATOM   1624  C   TYR A 473     181.413  40.811-123.378  1.00 50.00      A    C  
ATOM   1625  O   TYR A 473     181.448  41.162-124.554  1.00 50.00      A    O  
ATOM   1626  N   ARG A 474     180.286  40.634-122.692  1.00 50.00      A    N  
ATOM   1628  CA  ARG A 474     178.952  40.792-123.275  1.00 50.00      A    C  
ATOM   1629  CB  ARG A 474     178.799  42.142-123.994  1.00 50.00      A    C  
ATOM   1641  C   ARG A 474     178.653  39.634-124.221  1.00 50.00      A    C  
ATOM   1642  O   ARG A 474     177.763  38.826-123.949  1.00 50.00      A    O  
ATOM   1643  N   ALA A 475     179.405  39.551-125.313  1.00 50.00      A    N  
ATOM   1645  CA  ALA A 475     179.241  38.478-126.284  1.00 50.00      A    C  
ATOM   1646  CB  ALA A 475     179.217  39.047-127.697  1.00 50.00      A    C  
ATOM   1647  C   ALA A 475     180.410  37.507-126.116  1.00 50.00      A    C  
ATOM   1648  O   ALA A 475     181.056  37.479-125.065  1.00 50.00      A    O  
ATOM   1649  N   LYS A 476     180.667  36.697-127.139  1.00 50.00      A    N  
ATOM   1651  CA  LYS A 476     181.763  35.734-127.099  1.00 50.00      A    C  
ATOM   1652  CB  LYS A 476     181.240  34.330-126.767  1.00 50.00      A    C  
ATOM   1660  C   LYS A 476     182.513  35.746-128.428  1.00 50.00      A    C  
ATOM   1661  O   LYS A 476     182.379  34.835-129.250  1.00 50.00      A    O  
ATOM   1662  N   ARG A 477     183.286  36.807-128.633  1.00 50.00      A    N  
ATOM   1664  CA  ARG A 477     184.075  36.994-129.848  1.00 50.00      A    C  
ATOM   1665  CB  ARG A 477     184.827  38.328-129.764  1.00 50.00      A    C  
ATOM   1677  C   ARG A 477     185.049  35.834-130.065  1.00 50.00      A    C  
ATOM   1678  O   ARG A 477     185.365  35.094-129.132  1.00 50.00      A    O  
ATOM   1679  N   ALA A 478     185.515  35.679-131.302  1.00 50.00      A    N  
ATOM   1681  CA  ALA A 478     186.445  34.608-131.659  1.00 50.00      A    C  
ATOM   1682  CB  ALA A 478     186.662  34.578-133.161  1.00 50.00      A    C  
ATOM   1683  C   ALA A 478     187.784  34.734-130.944  1.00 50.00      A    C  
ATOM   1684  O   ALA A 478     188.569  35.639-131.226  1.00 50.00      A    O  
ATOM   1685  N   ARG A 479     188.038  33.809-130.026  1.00 50.00      A    N  
ATOM   1687  CA  ARG A 479     189.277  33.797-129.262  1.00 50.00      A    C  
ATOM   1688  CB  ARG A 479     189.004  33.374-127.814  1.00 50.00      A    C  
ATOM   1700  C   ARG A 479     190.345  32.898-129.885  1.00 50.00      A    C  
ATOM   1701  O   ARG A 479     190.696  31.855-129.326  1.00 50.00      A    O  
ATOM   1702  N   VAL A 480     190.843  33.295-131.053  1.00 50.00      A    N  
ATOM   1704  CA  VAL A 480     191.879  32.530-131.743  1.00 50.00      A    C  
ATOM   1705  CB  VAL A 480     192.202  33.118-133.145  1.00 50.00      A    C  
ATOM   1708  C   VAL A 480     193.150  32.485-130.897  1.00 50.00      A    C  
ATOM   1709  O   VAL A 480     193.616  33.516-130.407  1.00 50.00      A    O  
ATOM   1710  N   VAL A 481     193.675  31.283-130.683  1.00 50.00      A    N  
ATOM   1712  CA  VAL A 481     194.886  31.103-129.890  1.00 50.00      A    C  
ATOM   1713  CB  VAL A 481     194.627  31.385-128.375  1.00 50.00      A    C  
ATOM   1716  C   VAL A 481     195.491  29.713-130.069  1.00 50.00      A    C  
ATOM   1717  O   VAL A 481     194.891  28.707-129.693  1.00 50.00      A    O  
ATOM   1718  N   PHE A 482     196.694  29.664-130.630  1.00 50.00      A    N  
ATOM   1720  CA  PHE A 482     197.377  28.395-130.849  1.00 50.00      A    C  
ATOM   1721  CB  PHE A 482     197.538  28.110-132.350  1.00 50.00      A    C  
ATOM   1728  C   PHE A 482     198.725  28.354-130.144  1.00 50.00      A    C  
ATOM   1729  O   PHE A 482     199.466  29.338-130.140  1.00 50.00      A    O  
ATOM   1730  N   GLY A 483     199.011  27.224-129.508  1.00 50.00      A    N  
ATOM   1732  CA  GLY A 483     200.264  27.061-128.797  1.00 50.00      A    C  
ATOM   1733  C   GLY A 483     201.023  25.842-129.287  1.00 50.00      A    C  
ATOM   1734  O   GLY A 483     200.624  25.223-130.275  1.00 50.00      A    O  
ATOM   1735  N   PRO A 484     202.120  25.467-128.611  1.00 50.00      A    N  
ATOM   1737  CA  PRO A 484     202.929  24.308-128.993  1.00 50.00      A    C  
ATOM   1738  CB  PRO A 484     204.007  24.279-127.909  1.00 50.00      A    C  
ATOM   1740  C   PRO A 484     202.137  23.003-129.028  1.00 50.00      A    C  
ATOM   1741  O   PRO A 484     201.581  22.576-128.015  1.00 50.00      A    O  
ATOM   1742  N   GLU A 485     202.056  22.411-130.217  1.00 50.00      A    N  
ATOM   1744  CA  GLU A 485     201.360  21.144-130.439  1.00 50.00      A    C  
ATOM   1745  CB  GLU A 485     202.000  20.033-129.590  1.00 50.00      A    C  
ATOM   1750  C   GLU A 485     199.839  21.170-130.238  1.00 50.00      A    C  
ATOM   1751  O   GLU A 485     199.204  20.114-130.183  1.00 50.00      A    O  
ATOM   1752  N   LEU A 486     199.246  22.360-130.174  1.00 50.00      A    N  
ATOM   1754  CA  LEU A 486     197.799  22.471-129.992  1.00 50.00      A    C  
ATOM   1755  CB  LEU A 486     197.410  22.329-128.515  1.00 50.00      A    C  
ATOM   1759  C   LEU A 486     197.246  23.788-130.526  1.00 50.00      A    C  
ATOM   1760  O   LEU A 486     197.937  24.807-130.534  1.00 50.00      A    O  
ATOM   1761  N   VAL A 487     195.983  23.771-130.939  1.00 50.00      A    N  
ATOM   1763  CA  VAL A 487     195.331  24.968-131.461  1.00 50.00      A    C  
ATOM   1764  CB  VAL A 487     195.324  24.983-133.017  1.00 50.00      A    C  
ATOM   1767  C   VAL A 487     193.902  25.080-130.935  1.00 50.00      A    C  
ATOM   1768  O   VAL A 487     193.118  24.134-131.034  1.00 50.00      A    O  
ATOM   1769  N   THR A 488     193.584  26.220-130.328  1.00 50.00      A    N  
ATOM   1771  CA  THR A 488     192.246  26.442-129.804  1.00 50.00      A    C  
ATOM   1772  CB  THR A 488     192.223  26.535-128.255  1.00 50.00      A    C  
ATOM   1776  C   THR A 488     191.590  27.670-130.431  1.00 50.00      A    C  
ATOM   1777  O   THR A 488     192.208  28.726-130.581  1.00 50.00      A    O  
ATOM   1778  N   LEU A 489     190.334  27.492-130.817  1.00 50.00      A    N  
ATOM   1780  CA  LEU A 489     189.515  28.520-131.445  1.00 50.00      A    C  
ATOM   1781  CB  LEU A 489     189.814  28.606-132.947  1.00 50.00      A    C  
ATOM   1785  C   LEU A 489     188.118  27.980-131.208  1.00 50.00      A    C  
ATOM   1786  O   LEU A 489     187.530  27.330-132.073  1.00 50.00      A    O  
ATOM   1787  N   ASP A 490     187.624  28.198-129.998  1.00 50.00      A    N  
ATOM   1789  CA  ASP A 490     186.322  27.688-129.609  1.00 50.00      A    C  
ATOM   1790  CB  ASP A 490     186.515  26.412-128.776  1.00 50.00      A    C  
ATOM   1794  C   ASP A 490     185.458  28.679-128.840  1.00 50.00      A    C  
ATOM   1795  O   ASP A 490     185.937  29.369-127.936  1.00 50.00      A    O  
ATOM   1796  N   PRO A 491     184.189  28.826-129.256  1.00 50.00      A    N  
ATOM   1798  CA  PRO A 491     183.248  29.738-128.594  1.00 50.00      A    C  
ATOM   1799  CB  PRO A 491     182.012  29.664-129.495  1.00 50.00      A    C  
ATOM   1801  C   PRO A 491     182.957  29.126-127.229  1.00 50.00      A    C  
ATOM   1802  O   PRO A 491     182.998  29.811-126.204  1.00 50.00      A    O  
ATOM   1803  N   GLU A 492     182.653  27.831-127.264  1.00 50.00      A    N  
ATOM   1805  CA  GLU A 492     182.353  26.980-126.116  1.00 50.00      A    C  
ATOM   1806  CB  GLU A 492     183.600  26.191-125.711  1.00 50.00      A    C  
ATOM   1811  C   GLU A 492     181.665  27.515-124.867  1.00 50.00      A    C  
ATOM   1812  O   GLU A 492     182.183  28.385-124.158  1.00 50.00      A    O  
ATOM   1813  N   GLU A 493     180.522  26.907-124.576  1.00 50.00      A    N  
ATOM   1815  CA  GLU A 493     179.704  27.221-123.414  1.00 50.00      A    C  
ATOM   1816  CB  GLU A 493     178.928  28.526-123.607  1.00 50.00      A    C  
ATOM   1821  C   GLU A 493     178.740  26.061-123.208  1.00 50.00      A    C  
ATOM   1822  O   GLU A 493     178.132  25.569-124.157  1.00 50.00      A    O  
ATOM   1823  N   GLN A 494     178.633  25.603-121.966  1.00 50.00      A    N  
ATOM   1825  CA  GLN A 494     177.755  24.487-121.628  1.00 50.00      A    C  
ATOM   1826  CB  GLN A 494     178.231  23.817-120.341  1.00 50.00      A    C  
ATOM   1833  C   GLN A 494     176.341  25.002-121.409  1.00 50.00      A    C  
ATOM   1834  O   GLN A 494     176.158  26.147-120.996  1.00 50.00      A    O  
ATOM   1835  N   PHE A 495     175.349  24.139-121.620  1.00 50.00      A    N  
ATOM   1837  CA  PHE A 495     173.950  24.519-121.428  1.00 50.00      A    C  
ATOM   1838  CB  PHE A 495     173.020  23.328-121.673  1.00 50.00      A    C  
ATOM   1845  C   PHE A 495     173.706  25.102-120.038  1.00 50.00      A    C  
ATOM   1846  O   PHE A 495     172.724  25.814-119.819  1.00 50.00      A    O  
ATOM   1847  N   THR A 496     174.595  24.787-119.098  1.00 50.00      A    N  
ATOM   1849  CA  THR A 496     174.480  25.313-117.745  1.00 50.00      A    C  
ATOM   1850  CB  THR A 496     175.306  24.481-116.724  1.00 50.00      A    C  
ATOM   1854  C   THR A 496     174.947  26.771-117.748  1.00 50.00      A    C  
ATOM   1855  O   THR A 496     174.302  27.632-117.153  1.00 50.00      A    O  
ATOM   1856  N   VAL A 497     176.031  27.044-118.470  1.00 50.00      A    N  
ATOM   1858  CA  VAL A 497     176.573  28.395-118.562  1.00 50.00      A    C  
ATOM   1859  CB  VAL A 497     177.898  28.428-119.361  1.00 50.00      A    C  
ATOM   1862  C   VAL A 497     175.525  29.280-119.236  1.00 50.00      A    C  
ATOM   1863  O   VAL A 497     175.215  30.368-118.748  1.00 50.00      A    O  
ATOM   1864  N   LEU A 498     174.938  28.773-120.321  1.00 50.00      A    N  
ATOM   1866  CA  LEU A 498     173.888  29.485-121.050  1.00 50.00      A    C  
ATOM   1867  CB  LEU A 498     173.240  28.565-122.093  1.00 50.00      A    C  
ATOM   1871  C   LEU A 498     172.830  29.936-120.047  1.00 50.00      A    C  
ATOM   1872  O   LEU A 498     172.299  31.047-120.134  1.00 50.00      A    O  
ATOM   1873  N   SER A 499     172.516  29.056-119.099  1.00 50.00      A    N  
ATOM   1875  CA  SER A 499     171.543  29.358-118.058  1.00 50.00      A    C  
ATOM   1876  CB  SER A 499     171.178  28.095-117.280  1.00 50.00      A    C  
ATOM   1879  C   SER A 499     172.104  30.422-117.116  1.00 50.00      A    C  
ATOM   1880  O   SER A 499     171.424  31.410-116.811  1.00 50.00      A    O  
ATOM   1881  N   LEU A 500     173.354  30.238-116.695  1.00 50.00      A    N  
ATOM   1883  CA  LEU A 500     174.022  31.179-115.799  1.00 50.00      A    C  
ATOM   1884  CB  LEU A 500     175.408  30.665-115.401  1.00 50.00      A    C  
ATOM   1888  C   LEU A 500     174.128  32.567-116.418  1.00 50.00      A    C  
ATOM   1889  O   LEU A 500     174.266  33.564-115.706  1.00 50.00      A    O  
ATOM   1890  N   SER A 501     174.001  32.636-117.739  1.00 50.00      A    N  
ATOM   1892  CA  SER A 501     174.054  33.899-118.462  1.00 50.00      A    C  
ATOM   1893  CB  SER A 501     174.316  33.631-119.951  1.00 50.00      A    C  
ATOM   1896  C   SER A 501     172.750  34.694-118.273  1.00 50.00      A    C  
ATOM   1897  O   SER A 501     172.214  35.259-119.228  1.00 50.00      A    O  
ATOM   1898  N   ALA A 502     172.245  34.731-117.040  1.00 50.00      A    N  
ATOM   1900  CA  ALA A 502     171.020  35.449-116.705  1.00 50.00      A    C  
ATOM   1901  CB  ALA A 502     170.468  34.948-115.378  1.00 50.00      A    C  
ATOM   1902  C   ALA A 502     171.281  36.945-116.635  1.00 50.00      A    C  
ATOM   1903  O   ALA A 502     170.487  37.744-117.132  1.00 50.00      A    O  
ATOM   1904  N   GLY A 503     172.396  37.316-116.009  1.00 50.00      A    N  
ATOM   1906  CA  GLY A 503     172.759  38.717-115.897  1.00 50.00      A    C  
ATOM   1907  C   GLY A 503     173.320  39.214-117.216  1.00 50.00      A    C  
ATOM   1908  O   GLY A 503     173.729  40.370-117.342  1.00 50.00      A    O  
ATOM   1909  N   ARG A 504     173.421  38.297-118.172  1.00 50.00      A    N  
ATOM   1911  CA  ARG A 504     173.908  38.586-119.511  1.00 50.00      A    C  
ATOM   1912  CB  ARG A 504     174.933  37.517-119.922  1.00 50.00      A    C  
ATOM   1924  C   ARG A 504     172.644  38.566-120.403  1.00 50.00      A    C  
ATOM   1925  O   ARG A 504     171.535  38.748-119.893  1.00 50.00      A    O  
ATOM   1926  N   PRO A 505     172.780  38.417-121.734  1.00 50.00      A    N  
ATOM   1928  CA  PRO A 505     171.537  38.404-122.520  1.00 50.00      A    C  
ATOM   1929  CB  PRO A 505     172.018  38.810-123.919  1.00 50.00      A    C  
ATOM   1931  C   PRO A 505     170.805  37.055-122.586  1.00 50.00      A    C  
ATOM   1932  O   PRO A 505     170.808  36.411-123.634  1.00 50.00      A    O  
ATOM   1933  N   LYS A 506     170.115  36.653-121.518  1.00 50.00      A    N  
ATOM   1935  CA  LYS A 506     169.418  35.364-121.569  1.00 50.00      A    C  
ATOM   1936  CB  LYS A 506     170.449  34.226-121.470  1.00 50.00      A    C  
ATOM   1944  C   LYS A 506     168.288  35.114-120.560  1.00 50.00      A    C  
ATOM   1945  O   LYS A 506     168.493  35.184-119.350  1.00 50.00      A    O  
ATOM   1946  N   ARG A 507     167.122  34.720-121.077  1.00 50.00      A    N  
ATOM   1948  CA  ARG A 507     165.954  34.379-120.263  1.00 50.00      A    C  
ATOM   1949  CB  ARG A 507     165.191  35.631-119.791  1.00 50.00      A    C  
ATOM   1961  C   ARG A 507     165.045  33.298-120.910  1.00 50.00      A    C  
ATOM   1962  O   ARG A 507     165.297  32.115-120.706  1.00 50.00      A    O  
ATOM   1963  N   PRO A 508     164.018  33.663-121.723  1.00 50.00      A    N  
ATOM   1965  CA  PRO A 508     163.238  32.540-122.264  1.00 50.00      A    C  
ATOM   1966  CB  PRO A 508     161.957  33.226-122.727  1.00 50.00      A    C  
ATOM   1968  C   PRO A 508     163.945  31.830-123.426  1.00 50.00      A    C  
ATOM   1969  O   PRO A 508     165.157  31.971-123.586  1.00 50.00      A    O  
ATOM   1970  N   HIS A 509     163.190  31.086-124.239  1.00 50.00      A    N  
ATOM   1972  CA  HIS A 509     163.773  30.350-125.369  1.00 50.00      A    C  
ATOM   1973  CB  HIS A 509     162.703  29.574-126.140  1.00 50.00      A    C  
ATOM   1981  C   HIS A 509     164.518  31.259-126.339  1.00 50.00      A    C  
ATOM   1982  O   HIS A 509     165.724  31.117-126.525  1.00 50.00      A    O  
ATOM   1983  N   ALA A 510     163.786  32.196-126.938  1.00 50.00      A    N  
ATOM   1985  CA  ALA A 510     164.345  33.142-127.896  1.00 50.00      A    C  
ATOM   1986  CB  ALA A 510     163.345  34.263-128.174  1.00 50.00      A    C  
ATOM   1987  C   ALA A 510     165.680  33.718-127.443  1.00 50.00      A    C  
ATOM   1988  O   ALA A 510     166.697  33.537-128.109  1.00 50.00      A    O  
ATOM   1989  N   ARG A 511     165.686  34.357-126.276  1.00 50.00      A    N  
ATOM   1991  CA  ARG A 511     166.904  34.961-125.744  1.00 50.00      A    C  
ATOM   1992  CB  ARG A 511     166.650  35.587-124.369  1.00 50.00      A    C  
ATOM   2004  C   ARG A 511     168.053  33.955-125.663  1.00 50.00      A    C  
ATOM   2005  O   ARG A 511     169.208  34.319-125.869  1.00 50.00      A    O  
ATOM   2006  N   ARG A 512     167.739  32.701-125.346  1.00 50.00      A    N  
ATOM   2008  CA  ARG A 512     168.764  31.663-125.264  1.00 50.00      A    C  
ATOM   2009  CB  ARG A 512     168.152  30.319-124.869  1.00 50.00      A    C  
ATOM   2021  C   ARG A 512     169.429  31.525-126.622  1.00 50.00      A    C  
ATOM   2022  O   ARG A 512     170.650  31.611-126.745  1.00 50.00      A    O  
ATOM   2023  N   ALA A 513     168.605  31.307-127.640  1.00 50.00      A    N  
ATOM   2025  CA  ALA A 513     169.087  31.159-129.003  1.00 50.00      A    C  
ATOM   2026  CB  ALA A 513     167.931  30.892-129.932  1.00 50.00      A    C  
ATOM   2027  C   ALA A 513     169.824  32.424-129.425  1.00 50.00      A    C  
ATOM   2028  O   ALA A 513     170.958  32.361-129.897  1.00 50.00      A    O  
ATOM   2029  N   LEU A 514     169.190  33.572-129.208  1.00 50.00      A    N  
ATOM   2031  CA  LEU A 514     169.783  34.858-129.555  1.00 50.00      A    C  
ATOM   2032  CB  LEU A 514     168.847  36.007-129.168  1.00 50.00      A    C  
ATOM   2036  C   LEU A 514     171.143  35.025-128.879  1.00 50.00      A    C  
ATOM   2037  O   LEU A 514     172.047  35.649-129.434  1.00 50.00      A    O  
ATOM   2038  N   CYS A 515     171.281  34.461-127.683  1.00 50.00      A    N  
ATOM   2040  CA  CYS A 515     172.533  34.523-126.940  1.00 50.00      A    C  
ATOM   2041  CB  CYS A 515     172.318  34.051-125.498  1.00 50.00      A    C  
ATOM   2043  C   CYS A 515     173.560  33.630-127.634  1.00 50.00      A    C  
ATOM   2044  O   CYS A 515     174.748  33.951-127.677  1.00 50.00      A    O  
ATOM   2045  N   LEU A 516     173.080  32.533-128.215  1.00 50.00      A    N  
ATOM   2047  CA  LEU A 516     173.940  31.586-128.915  1.00 50.00      A    C  
ATOM   2048  CB  LEU A 516     173.130  30.386-129.406  1.00 50.00      A    C  
ATOM   2052  C   LEU A 516     174.669  32.239-130.080  1.00 50.00      A    C  
ATOM   2053  O   LEU A 516     175.866  32.497-129.993  1.00 50.00      A    O  
ATOM   2054  N   LEU A 517     173.938  32.578-131.139  1.00 50.00      A    N  
ATOM   2056  CA  LEU A 517     174.550  33.206-132.310  1.00 50.00      A    C  
ATOM   2057  CB  LEU A 517     173.529  33.426-133.439  1.00 50.00      A    C  
ATOM   2061  C   LEU A 517     175.306  34.502-132.006  1.00 50.00      A    C  
ATOM   2062  O   LEU A 517     175.995  35.046-132.872  1.00 50.00      A    O  
ATOM   2063  N   LEU A 518     175.129  35.016-130.792  1.00 50.00      A    N  
ATOM   2065  CA  LEU A 518     175.806  36.227-130.352  1.00 50.00      A    C  
ATOM   2066  CB  LEU A 518     174.999  36.913-129.245  1.00 50.00      A    C  
ATOM   2070  C   LEU A 518     177.178  35.810-129.825  1.00 50.00      A    C  
ATOM   2071  O   LEU A 518     178.176  36.506-130.026  1.00 50.00      A    O  
ATOM   2072  N   GLY A 519     177.217  34.647-129.182  1.00 50.00      A    N  
ATOM   2074  CA  GLY A 519     178.457  34.131-128.633  1.00 50.00      A    C  
ATOM   2075  C   GLY A 519     178.749  32.718-129.105  1.00 50.00      A    C  
ATOM   2076  O   GLY A 519     179.577  32.530-130.001  1.00 50.00      A    O  
ATOM   2077  N   PRO A 520     178.144  31.698-128.472  1.00 50.00      A    N  
ATOM   2079  CA  PRO A 520     178.328  30.284-128.822  1.00 50.00      A    C  
ATOM   2080  CB  PRO A 520     177.693  29.554-127.632  1.00 50.00      A    C  
ATOM   2082  C   PRO A 520     177.607  29.940-130.127  1.00 50.00      A    C  
ATOM   2083  O   PRO A 520     177.557  30.757-131.051  1.00 50.00      A    O  
ATOM   2084  N   ASP A 521     177.039  28.738-130.194  1.00 50.00      A    N  
ATOM   2086  CA  ASP A 521     176.315  28.297-131.380  1.00 50.00      A    C  
ATOM   2087  CB  ASP A 521     177.260  28.203-132.588  1.00 50.00      A    C  
ATOM   2091  C   ASP A 521     175.627  26.951-131.155  1.00 50.00      A    C  
ATOM   2092  O   ASP A 521     175.517  26.471-130.025  1.00 50.00      A    O  
ATOM   2093  N   PHE A 522     175.139  26.383-132.254  1.00 50.00      A    N  
ATOM   2095  CA  PHE A 522     174.456  25.095-132.290  1.00 50.00      A    C  
ATOM   2096  CB  PHE A 522     175.413  23.961-131.906  1.00 50.00      A    C  
ATOM   2103  C   PHE A 522     173.138  24.943-131.531  1.00 50.00      A    C  
ATOM   2104  O   PHE A 522     173.106  24.877-130.302  1.00 50.00      A    O  
ATOM   2105  N   PHE A 523     172.057  24.852-132.300  1.00 50.00      A    N  
ATOM   2107  CA  PHE A 523     170.705  24.657-131.781  1.00 50.00      A    C  
ATOM   2108  CB  PHE A 523     170.268  25.806-130.863  1.00 50.00      A    C  
ATOM   2115  C   PHE A 523     169.773  24.560-132.980  1.00 50.00      A    C  
ATOM   2116  O   PHE A 523     169.243  25.564-133.457  1.00 50.00      A    O  
ATOM   2117  N   THR A 524     169.605  23.346-133.488  1.00 50.00      A    N  
ATOM   2119  CA  THR A 524     168.745  23.122-134.637  1.00 50.00      A    C  
ATOM   2120  CB  THR A 524     168.968  21.720-135.239  1.00 50.00      A    C  
ATOM   2124  C   THR A 524     167.284  23.300-134.253  1.00 50.00      A    C  
ATOM   2125  O   THR A 524     166.720  22.485-133.522  1.00 50.00      A    O  
ATOM   2126  N   ASP A 525     166.690  24.388-134.728  1.00 50.00      A    N  
ATOM   2128  CA  ASP A 525     165.292  24.685-134.444  1.00 50.00      A    C  
ATOM   2129  CB  ASP A 525     165.175  26.026-133.722  1.00 50.00      A    C  
ATOM   2133  C   ASP A 525     164.518  24.707-135.759  1.00 50.00      A    C  
ATOM   2134  O   ASP A 525     163.670  23.851-136.006  1.00 50.00      A    O  
ATOM   2135  N   VAL A 526     164.823  25.680-136.616  1.00 50.00      A    N  
ATOM   2137  CA  VAL A 526     164.168  25.777-137.918  1.00 50.00      A    C  
ATOM   2138  CB  VAL A 526     163.054  26.856-137.952  1.00 50.00      A    C  
ATOM   2141  C   VAL A 526     165.225  26.064-138.990  1.00 50.00      A    C  
ATOM   2142  O   VAL A 526     166.003  25.170-139.333  1.00 50.00      A    O  
ATOM   2143  N   ILE A 527     165.262  27.281-139.529  1.00 50.00      A    N  
ATOM   2145  CA  ILE A 527     166.259  27.603-140.545  1.00 50.00      A    C  
ATOM   2146  CB  ILE A 527     165.894  28.866-141.382  1.00 50.00      A    C  
ATOM   2150  C   ILE A 527     167.618  27.780-139.884  1.00 50.00      A    C  
ATOM   2151  O   ILE A 527     167.703  28.113-138.699  1.00 50.00      A    O  
ATOM   2152  N   THR A 528     168.675  27.538-140.647  1.00 50.00      A    N  
ATOM   2154  CA  THR A 528     170.027  27.657-140.130  1.00 50.00      A    C  
ATOM   2155  CB  THR A 528     170.515  26.304-139.529  1.00 50.00      A    C  
ATOM   2159  C   THR A 528     170.952  28.087-141.260  1.00 50.00      A    C  
ATOM   2160  O   THR A 528     170.726  27.748-142.425  1.00 50.00      A    O  
ATOM   2161  N   ILE A 529     171.963  28.874-140.915  1.00 50.00      A    N  
ATOM   2163  CA  ILE A 529     172.944  29.339-141.882  1.00 50.00      A    C  
ATOM   2164  CB  ILE A 529     172.628  30.767-142.408  1.00 50.00      A    C  
ATOM   2168  C   ILE A 529     174.302  29.299-141.207  1.00 50.00      A    C  
ATOM   2169  O   ILE A 529     174.492  29.871-140.132  1.00 50.00      A    O  
ATOM   2170  N   GLU A 530     175.213  28.544-141.807  1.00 50.00      A    N  
ATOM   2172  CA  GLU A 530     176.566  28.393-141.294  1.00 50.00      A    C  
ATOM   2173  CB  GLU A 530     176.859  26.914-141.023  1.00 50.00      A    C  
ATOM   2178  C   GLU A 530     177.535  28.945-142.331  1.00 50.00      A    C  
ATOM   2179  O   GLU A 530     177.517  28.531-143.488  1.00 50.00      A    O  
ATOM   2180  N   THR A 531     178.340  29.921-141.925  1.00 50.00      A    N  
ATOM   2182  CA  THR A 531     179.307  30.531-142.830  1.00 50.00      A    C  
ATOM   2183  CB  THR A 531     178.600  31.307-143.978  1.00 50.00      A    C  
ATOM   2187  C   THR A 531     180.271  31.457-142.090  1.00 50.00      A    C  
ATOM   2188  O   THR A 531     179.926  32.024-141.051  1.00 50.00      A    O  
ATOM   2189  N   ALA A 532     181.490  31.567-142.615  1.00 50.00      A    N  
ATOM   2191  CA  ALA A 532     182.545  32.411-142.048  1.00 50.00      A    C  
ATOM   2192  CB  ALA A 532     182.300  33.869-142.412  1.00 50.00      A    C  
ATOM   2193  C   ALA A 532     182.746  32.267-140.538  1.00 50.00      A    C  
ATOM   2194  O   ALA A 532     182.788  33.264-139.812  1.00 50.00      A    O  
ATOM   2195  N   ASP A 533     182.916  31.030-140.079  1.00 50.00      A    N  
ATOM   2197  CA  ASP A 533     183.116  30.746-138.654  1.00 50.00      A    C  
ATOM   2198  CB  ASP A 533     184.405  31.392-138.145  1.00 50.00      A    C  
ATOM   2202  C   ASP A 533     181.949  31.275-137.824  1.00 50.00      A    C  
ATOM   2203  O   ASP A 533     182.145  31.944-136.800  1.00 50.00      A    O  
ATOM   2204  N   HIS A 534     180.734  31.033-138.299  1.00 50.00      A    N  
ATOM   2206  CA  HIS A 534     179.543  31.487-137.600  1.00 50.00      A    C  
ATOM   2207  CB  HIS A 534     179.012  32.790-138.198  1.00 50.00      A    C  
ATOM   2215  C   HIS A 534     178.454  30.444-137.742  1.00 50.00      A    C  
ATOM   2216  O   HIS A 534     178.527  29.570-138.605  1.00 50.00      A    O  
ATOM   2217  N   ALA A 535     177.412  30.591-136.934  1.00 50.00      A    N  
ATOM   2219  CA  ALA A 535     176.281  29.682-136.957  1.00 50.00      A    C  
ATOM   2220  CB  ALA A 535     176.526  28.509-136.017  1.00 50.00      A    C  
ATOM   2221  C   ALA A 535     175.047  30.458-136.526  1.00 50.00      A    C  
ATOM   2222  O   ALA A 535     175.098  31.243-135.580  1.00 50.00      A    O  
ATOM   2223  N   ARG A 536     173.965  30.301-137.279  1.00 50.00      A    N  
ATOM   2225  CA  ARG A 536     172.705  30.971-136.980  1.00 50.00      A    C  
ATOM   2226  CB  ARG A 536     172.214  31.761-138.191  1.00 50.00      A    C  
ATOM   2238  C   ARG A 536     171.683  29.908-136.612  1.00 50.00      A    C  
ATOM   2239  O   ARG A 536     171.480  28.957-137.369  1.00 50.00      A    O  
ATOM   2240  N   LEU A 537     171.032  30.081-135.465  1.00 50.00      A    N  
ATOM   2242  CA  LEU A 537     170.046  29.118-134.986  1.00 50.00      A    C  
ATOM   2243  CB  LEU A 537     170.593  28.354-133.770  1.00 50.00      A    C  
ATOM   2247  C   LEU A 537     168.717  29.772-134.596  1.00 50.00      A    C  
ATOM   2248  O   LEU A 537     168.635  30.988-134.413  1.00 50.00      A    O  
ATOM   2249  N   GLN A 538     167.691  28.932-134.476  1.00 50.00      A    N  
ATOM   2251  CA  GLN A 538     166.329  29.313-134.090  1.00 50.00      A    C  
ATOM   2252  CB  GLN A 538     166.242  29.551-132.578  1.00 50.00      A    C  
ATOM   2259  C   GLN A 538     165.661  30.470-134.827  1.00 50.00      A    C  
ATOM   2260  O   GLN A 538     165.734  31.617-134.391  1.00 50.00      A    O  
ATOM   2261  N   LEU A 539     164.983  30.161-135.927  1.00 50.00      A    N  
ATOM   2263  CA  LEU A 539     164.267  31.175-136.695  1.00 50.00      A    C  
ATOM   2264  CB  LEU A 539     165.239  32.115-137.419  1.00 50.00      A    C  
ATOM   2268  C   LEU A 539     163.326  30.500-137.689  1.00 50.00      A    C  
ATOM   2269  O   LEU A 539     163.765  29.837-138.629  1.00 50.00      A    O  
ATOM   2270  N   GLN A 540     162.027  30.627-137.440  1.00 50.00      A    N  
ATOM   2272  CA  GLN A 540     160.999  30.032-138.291  1.00 50.00      A    C  
ATOM   2273  CB  GLN A 540     159.652  30.043-137.565  1.00 50.00      A    C  
ATOM   2280  C   GLN A 540     160.864  30.766-139.622  1.00 50.00      A    C  
ATOM   2281  O   GLN A 540     160.472  31.931-139.657  1.00 50.00      A    O  
ATOM   2282  N   LEU A 541     161.152  30.069-140.719  1.00 50.00      A    N  
ATOM   2284  CA  LEU A 541     161.058  30.664-142.052  1.00 50.00      A    C  
ATOM   2285  CB  LEU A 541     161.414  29.628-143.128  1.00 50.00      A    C  
ATOM   2289  C   LEU A 541     159.649  31.207-142.290  1.00 50.00      A    C  
ATOM   2290  O   LEU A 541     159.483  32.301-142.829  1.00 50.00      A    O  
ATOM   2291  N   ALA A 542     158.645  30.443-141.860  1.00 50.00      A    N  
ATOM   2293  CA  ALA A 542     157.243  30.833-142.008  1.00 50.00      A    C  
ATOM   2294  CB  ALA A 542     156.339  29.801-141.343  1.00 50.00      A    C  
ATOM   2295  C   ALA A 542     156.994  32.218-141.414  1.00 50.00      A    C  
ATOM   2296  O   ALA A 542     156.175  32.984-141.920  1.00 50.00      A    O  
ATOM   2297  N   TYR A 543     157.733  32.540-140.355  1.00 50.00      A    N  
ATOM   2299  CA  TYR A 543     157.627  33.831-139.687  1.00 50.00      A    C  
ATOM   2300  CB  TYR A 543     158.055  33.692-138.224  1.00 50.00      A    C  
ATOM   2309  C   TYR A 543     158.545  34.830-140.392  1.00 50.00      A    C  
ATOM   2310  O   TYR A 543     159.277  35.578-139.742  1.00 50.00      A    O  
ATOM   2311  N   ASN A 544     158.511  34.822-141.724  1.00 50.00      A    N  
ATOM   2313  CA  ASN A 544     159.334  35.695-142.567  1.00 50.00      A    C  
ATOM   2314  CB  ASN A 544     158.610  37.017-142.893  1.00 50.00      A    C  
ATOM   2320  C   ASN A 544     160.733  35.961-142.019  1.00 50.00      A    C  
ATOM   2321  O   ASN A 544     161.269  37.063-142.159  1.00 50.00      A    O  
ATOM   2322  N   TRP A 545     161.338  34.943-141.421  1.00 50.00      A    N  
ATOM   2324  CA  TRP A 545     162.666  35.086-140.847  1.00 50.00      A    C  
ATOM   2325  CB  TRP A 545     162.868  34.083-139.714  1.00 50.00      A    C  
ATOM   2336  C   TRP A 545     163.807  35.001-141.853  1.00 50.00      A    C  
ATOM   2337  O   TRP A 545     163.798  34.173-142.764  1.00 50.00      A    O  
ATOM   2338  N   HIS A 546     164.782  35.886-141.677  1.00 50.00      A    N  
ATOM   2340  CA  HIS A 546     165.957  35.955-142.538  1.00 50.00      A    C  
ATOM   2341  CB  HIS A 546     166.098  37.361-143.137  1.00 50.00      A    C  
ATOM   2349  C   HIS A 546     167.181  35.688-141.673  1.00 50.00      A    C  
ATOM   2350  O   HIS A 546     167.188  36.016-140.487  1.00 50.00      A    O  
ATOM   2351  N   PHE A 547     168.241  35.181-142.286  1.00 50.00      A    N  
ATOM   2353  CA  PHE A 547     169.479  34.919-141.571  1.00 50.00      A    C  
ATOM   2354  CB  PHE A 547     169.679  33.420-141.343  1.00 50.00      A    C  
ATOM   2361  C   PHE A 547     170.633  35.515-142.360  1.00 50.00      A    C  
ATOM   2362  O   PHE A 547     170.535  35.699-143.572  1.00 50.00      A    O  
ATOM   2363  N   GLU A 548     171.703  35.860-141.653  1.00 50.00      A    N  
ATOM   2365  CA  GLU A 548     172.877  36.469-142.266  1.00 50.00      A    C  
ATOM   2366  CB  GLU A 548     172.593  37.953-142.547  1.00 50.00      A    C  
ATOM   2371  C   GLU A 548     174.066  36.319-141.326  1.00 50.00      A    C  
ATOM   2372  O   GLU A 548     173.897  36.277-140.102  1.00 50.00      A    O  
ATOM   2373  N   LEU A 549     175.262  36.238-141.901  1.00 50.00      A    N  
ATOM   2375  CA  LEU A 549     176.493  36.091-141.132  1.00 50.00      A    C  
ATOM   2376  CB  LEU A 549     176.765  34.616-140.839  1.00 50.00      A    C  
ATOM   2380  C   LEU A 549     177.673  36.678-141.892  1.00 50.00      A    C  
ATOM   2381  O   LEU A 549     178.236  36.028-142.773  1.00 50.00      A    O  
ATOM   2382  N   LYS A 550     178.041  37.907-141.550  1.00 50.00      A    N  
ATOM   2384  CA  LYS A 550     179.164  38.581-142.189  1.00 50.00      A    C  
ATOM   2385  CB  LYS A 550     179.232  40.053-141.755  1.00 50.00      A    C  
ATOM   2393  C   LYS A 550     180.481  37.858-141.913  1.00 50.00      A    C  
ATOM   2394  O   LYS A 550     180.667  37.266-140.845  1.00 50.00      A    O  
ATOM   2395  N   ASN A 551     181.382  37.908-142.891  1.00 50.00      A    N  
ATOM   2397  CA  ASN A 551     182.691  37.258-142.814  1.00 50.00      A    C  
ATOM   2398  CB  ASN A 551     183.469  37.492-144.113  1.00 50.00      A    C  
ATOM   2404  C   ASN A 551     183.553  37.655-141.619  1.00 50.00      A    C  
ATOM   2405  O   ASN A 551     183.158  38.476-140.790  1.00 50.00      A    O  
ATOM   2406  N   ARG A 552     184.727  37.034-141.521  1.00 50.00      A    N  
ATOM   2408  CA  ARG A 552     185.660  37.306-140.436  1.00 50.00      A    C  
ATOM   2409  CB  ARG A 552     186.524  36.073-140.157  1.00 50.00      A    C  
ATOM   2421  C   ARG A 552     186.541  38.520-140.731  1.00 50.00      A    C  
ATOM   2422  O   ARG A 552     186.128  39.436-141.442  1.00 50.00      A    O  
ATOM   2423  N   ASN A 553     187.751  38.523-140.180  1.00 50.00      A    N  
ATOM   2425  CA  ASN A 553     188.680  39.629-140.373  1.00 50.00      A    C  
ATOM   2426  CB  ASN A 553     189.041  40.265-139.028  1.00 50.00      A    C  
ATOM   2432  C   ASN A 553     189.945  39.146-141.072  1.00 50.00      A    C  
ATOM   2433  O   ASN A 553     190.257  37.954-141.051  1.00 50.00      A    O  
ATOM   2434  N   ASP A 554     190.691  40.092-141.629  1.00 50.00      A    N  
ATOM   2436  CA  ASP A 554     191.933  39.817-142.355  1.00 50.00      A    C  
ATOM   2437  CB  ASP A 554     192.585  41.126-142.836  1.00 50.00      A    C  
ATOM   2441  C   ASP A 554     192.945  38.979-141.564  1.00 50.00      A    C  
ATOM   2442  O   ASP A 554     193.452  37.976-142.069  1.00 50.00      A    O  
ATOM   2443  N   PRO A 555     193.233  39.354-140.300  1.00 50.00      A    N  
ATOM   2445  CA  PRO A 555     194.198  38.574-139.518  1.00 50.00      A    C  
ATOM   2446  CB  PRO A 555     194.291  39.362-138.209  1.00 50.00      A    C  
ATOM   2448  C   PRO A 555     193.752  37.133-139.276  1.00 50.00      A    C  
ATOM   2449  O   PRO A 555     194.582  36.238-139.103  1.00 50.00      A    O  
ATOM   2450  N   ALA A 556     192.440  36.911-139.278  1.00 50.00      A    N  
ATOM   2452  CA  ALA A 556     191.884  35.581-139.061  1.00 50.00      A    C  
ATOM   2453  CB  ALA A 556     190.392  35.672-138.779  1.00 50.00      A    C  
ATOM   2454  C   ALA A 556     192.145  34.707-140.282  1.00 50.00      A    C  
ATOM   2455  O   ALA A 556     192.387  33.504-140.155  1.00 50.00      A    O  
ATOM   2456  N   GLU A 557     192.105  35.326-141.458  1.00 50.00      A    N  
ATOM   2458  CA  GLU A 557     192.343  34.625-142.715  1.00 50.00      A    C  
ATOM   2459  CB  GLU A 557     192.039  35.550-143.895  1.00 50.00      A    C  
ATOM   2464  C   GLU A 557     193.796  34.163-142.757  1.00 50.00      A    C  
ATOM   2465  O   GLU A 557     194.075  32.980-142.949  1.00 50.00      A    O  
ATOM   2466  N   ALA A 558     194.709  35.100-142.516  1.00 50.00      A    N  
ATOM   2468  CA  ALA A 558     196.141  34.817-142.508  1.00 50.00      A    C  
ATOM   2469  CB  ALA A 558     196.924  36.079-142.172  1.00 50.00      A    C  
ATOM   2470  C   ALA A 558     196.470  33.710-141.508  1.00 50.00      A    C  
ATOM   2471  O   ALA A 558     197.503  33.049-141.615  1.00 50.00      A    O  
ATOM   2472  N   ALA A 559     195.598  33.540-140.516  1.00 50.00      A    N  
ATOM   2474  CA  ALA A 559     195.776  32.509-139.502  1.00 50.00      A    C  
ATOM   2475  CB  ALA A 559     194.951  32.838-138.264  1.00 50.00      A    C  
ATOM   2476  C   ALA A 559     195.355  31.158-140.073  1.00 50.00      A    C  
ATOM   2477  O   ALA A 559     196.102  30.181-139.988  1.00 50.00      A    O  
ATOM   2478  N   LYS A 560     194.151  31.116-140.640  1.00 50.00      A    N  
ATOM   2480  CA  LYS A 560     193.603  29.902-141.239  1.00 50.00      A    C  
ATOM   2481  CB  LYS A 560     193.615  28.747-140.236  1.00 50.00      A    C  
ATOM   2489  C   LYS A 560     192.169  30.145-141.699  1.00 50.00      A    C  
ATOM   2490  O   LYS A 560     191.819  29.868-142.846  1.00 50.00      A    O  
ATOM   2491  N   LEU A 561     191.340  30.634-140.777  1.00 50.00      A    N  
ATOM   2493  CA  LEU A 561     189.933  30.922-141.046  1.00 50.00      A    C  
ATOM   2494  CB  LEU A 561     189.814  32.118-142.004  1.00 50.00      A    C  
ATOM   2498  C   LEU A 561     189.225  29.683-141.617  1.00 50.00      A    C  
ATOM   2499  O   LEU A 561     189.253  28.613-141.008  1.00 50.00      A    O  
ATOM   2500  N   PHE A 562     188.647  29.819-142.807  1.00 50.00      A    N  
ATOM   2502  CA  PHE A 562     187.933  28.728-143.457  1.00 50.00      A    C  
ATOM   2503  CB  PHE A 562     186.866  29.303-144.392  1.00 50.00      A    C  
ATOM   2510  C   PHE A 562     188.878  27.812-144.241  1.00 50.00      A    C  
ATOM   2511  O   PHE A 562     188.565  27.409-145.362  1.00 50.00      A    O  
ATOM   2512  N   SER A 563     190.012  27.472-143.627  1.00 50.00      A    N  
ATOM   2514  CA  SER A 563     191.042  26.603-144.215  1.00 50.00      A    C  
ATOM   2515  CB  SER A 563     190.955  25.193-143.621  1.00 50.00      A    C  
ATOM   2518  C   SER A 563     191.115  26.516-145.743  1.00 50.00      A    C  
ATOM   2519  O   SER A 563     191.936  27.185-146.370  1.00 50.00      A    O  
ATOM   2520  N   VAL A 564     190.271  25.670-146.330  1.00 50.00      A    N  
ATOM   2522  CA  VAL A 564     190.235  25.474-147.780  1.00 50.00      A    C  
ATOM   2523  CB  VAL A 564     190.850  24.105-148.192  1.00 50.00      A    C  
ATOM   2526  C   VAL A 564     188.797  25.547-148.291  1.00 50.00      A    C  
ATOM   2527  O   VAL A 564     187.866  25.156-147.588  1.00 50.00      A    O  
ATOM   2528  N   PRO A 565     188.603  26.026-149.535  1.00 50.00      A    N  
ATOM   2530  CA  PRO A 565     187.285  26.159-150.168  1.00 50.00      A    C  
ATOM   2531  CB  PRO A 565     187.642  26.371-151.635  1.00 50.00      A    C  
ATOM   2533  C   PRO A 565     186.365  24.953-149.968  1.00 50.00      A    C  
ATOM   2534  O   PRO A 565     185.237  25.104-149.496  1.00 50.00      A    O  
ATOM   2535  N   ASP A 566     186.845  23.762-150.313  1.00 50.00      A    N  
ATOM   2537  CA  ASP A 566     186.052  22.545-150.143  1.00 50.00      A    C  
ATOM   2538  CB  ASP A 566     186.883  21.306-150.482  1.00 50.00      A    C  
ATOM   2542  C   ASP A 566     185.524  22.441-148.716  1.00 50.00      A    C  
ATOM   2543  O   ASP A 566     184.350  22.138-148.498  1.00 50.00      A    O  
ATOM   2544  N   PHE A 567     186.394  22.748-147.755  1.00 50.00      A    N  
ATOM   2546  CA  PHE A 567     186.054  22.716-146.333  1.00 50.00      A    C  
ATOM   2547  CB  PHE A 567     187.239  23.253-145.516  1.00 50.00      A    C  
ATOM   2554  C   PHE A 567     184.823  23.584-146.095  1.00 50.00      A    C  
ATOM   2555  O   PHE A 567     183.890  23.185-145.395  1.00 50.00      A    O  
ATOM   2556  N   VAL A 568     184.831  24.767-146.701  1.00 50.00      A    N  
ATOM   2558  CA  VAL A 568     183.738  25.722-146.568  1.00 50.00      A    C  
ATOM   2559  CB  VAL A 568     184.122  27.135-147.124  1.00 50.00      A    C  
ATOM   2562  C   VAL A 568     182.484  25.206-147.266  1.00 50.00      A    C  
ATOM   2563  O   VAL A 568     181.367  25.446-146.807  1.00 50.00      A    O  
ATOM   2564  N   GLY A 569     182.682  24.477-148.361  1.00 50.00      A    N  
ATOM   2566  CA  GLY A 569     181.566  23.933-149.113  1.00 50.00      A    C  
ATOM   2567  C   GLY A 569     180.718  23.019-148.255  1.00 50.00      A    C  
ATOM   2568  O   GLY A 569     179.515  23.236-148.103  1.00 50.00      A    O  
ATOM   2569  N   ASP A 570     181.350  22.000-147.682  1.00 50.00      A    N  
ATOM   2571  CA  ASP A 570     180.655  21.049-146.824  1.00 50.00      A    C  
ATOM   2572  CB  ASP A 570     181.615  19.960-146.340  1.00 50.00      A    C  
ATOM   2576  C   ASP A 570     179.988  21.741-145.643  1.00 50.00      A    C  
ATOM   2577  O   ASP A 570     178.822  21.480-145.343  1.00 50.00      A    O  
ATOM   2578  N   ALA A 571     180.717  22.653-145.008  1.00 50.00      A    N  
ATOM   2580  CA  ALA A 571     180.192  23.399-143.870  1.00 50.00      A    C  
ATOM   2581  CB  ALA A 571     181.266  24.321-143.304  1.00 50.00      A    C  
ATOM   2582  C   ALA A 571     178.961  24.208-144.278  1.00 50.00      A    C  
ATOM   2583  O   ALA A 571     178.013  24.352-143.504  1.00 50.00      A    O  
ATOM   2584  N   CYS A 572     178.980  24.726-145.503  1.00 50.00      A    N  
ATOM   2586  CA  CYS A 572     177.874  25.518-146.029  1.00 50.00      A    C  
ATOM   2587  CB  CYS A 572     178.385  26.510-147.078  1.00 50.00      A    C  
ATOM   2589  C   CYS A 572     176.737  24.681-146.618  1.00 50.00      A    C  
ATOM   2590  O   CYS A 572     175.616  25.177-146.762  1.00 50.00      A    O  
ATOM   2591  N   LYS A 573     177.009  23.415-146.931  1.00 50.00      A    N  
ATOM   2593  CA  LYS A 573     175.993  22.522-147.502  1.00 50.00      A    C  
ATOM   2594  CB  LYS A 573     176.540  21.101-147.683  1.00 50.00      A    C  
ATOM   2602  C   LYS A 573     174.728  22.476-146.645  1.00 50.00      A    C  
ATOM   2603  O   LYS A 573     173.628  22.232-147.150  1.00 50.00      A    O  
ATOM   2604  N   ALA A 574     174.892  22.743-145.353  1.00 50.00      A    N  
ATOM   2606  CA  ALA A 574     173.786  22.746-144.404  1.00 50.00      A    C  
ATOM   2607  CB  ALA A 574     174.297  23.125-143.026  1.00 50.00      A    C  
ATOM   2608  C   ALA A 574     172.680  23.710-144.830  1.00 50.00      A    C  
ATOM   2609  O   ALA A 574     171.495  23.465-144.575  1.00 50.00      A    O  
ATOM   2610  N   ILE A 575     173.078  24.792-145.493  1.00 50.00      A    N  
ATOM   2612  CA  ILE A 575     172.152  25.818-145.960  1.00 50.00      A    C  
ATOM   2613  CB  ILE A 575     172.907  27.101-146.375  1.00 50.00      A    C  
ATOM   2617  C   ILE A 575     171.332  25.323-147.149  1.00 50.00      A    C  
ATOM   2618  O   ILE A 575     170.122  25.555-147.216  1.00 50.00      A    O  
ATOM   2619  N   ALA A 576     171.993  24.630-148.072  1.00 50.00      A    N  
ATOM   2621  CA  ALA A 576     171.332  24.096-149.261  1.00 50.00      A    C  
ATOM   2622  CB  ALA A 576     172.341  23.405-150.159  1.00 50.00      A    C  
ATOM   2623  C   ALA A 576     170.231  23.125-148.850  1.00 50.00      A    C  
ATOM   2624  O   ALA A 576     169.092  23.223-149.318  1.00 50.00      A    O  
ATOM   2625  N   SER A 577     170.563  22.208-147.946  1.00 50.00      A    N  
ATOM   2627  CA  SER A 577     169.594  21.237-147.458  1.00 50.00      A    C  
ATOM   2628  CB  SER A 577     170.267  20.231-146.517  1.00 50.00      A    C  
ATOM   2631  C   SER A 577     168.460  21.968-146.739  1.00 50.00      A    C  
ATOM   2632  O   SER A 577     167.285  21.626-146.900  1.00 50.00      A    O  
ATOM   2633  N   ARG A 578     168.818  22.997-145.975  1.00 50.00      A    N  
ATOM   2635  CA  ARG A 578     167.839  23.786-145.238  1.00 50.00      A    C  
ATOM   2636  CB  ARG A 578     168.524  24.837-144.361  1.00 50.00      A    C  
ATOM   2648  C   ARG A 578     166.825  24.467-146.143  1.00 50.00      A    C  
ATOM   2649  O   ARG A 578     165.621  24.267-145.980  1.00 50.00      A    O  
ATOM   2650  N   VAL A 579     167.303  25.269-147.092  1.00 50.00      A    N  
ATOM   2652  CA  VAL A 579     166.416  25.980-148.013  1.00 50.00      A    C  
ATOM   2653  CB  VAL A 579     167.205  26.825-149.051  1.00 50.00      A    C  
ATOM   2656  C   VAL A 579     165.464  25.017-148.719  1.00 50.00      A    C  
ATOM   2657  O   VAL A 579     164.285  25.325-148.912  1.00 50.00      A    O  
ATOM   2658  N   ARG A 580     165.965  23.832-149.056  1.00 50.00      A    N  
ATOM   2660  CA  ARG A 580     165.152  22.816-149.714  1.00 50.00      A    C  
ATOM   2661  CB  ARG A 580     166.026  21.667-150.216  1.00 50.00      A    C  
ATOM   2673  C   ARG A 580     164.093  22.266-148.764  1.00 50.00      A    C  
ATOM   2674  O   ARG A 580     163.019  21.837-149.197  1.00 50.00      A    O  
ATOM   2675  N   GLY A 581     164.409  22.269-147.474  1.00 50.00      A    N  
ATOM   2677  CA  GLY A 581     163.477  21.770-146.478  1.00 50.00      A    C  
ATOM   2678  C   GLY A 581     162.598  22.859-145.890  1.00 50.00      A    C  
ATOM   2679  O   GLY A 581     161.565  22.574-145.291  1.00 50.00      A    O  
ATOM   2680  N   ALA A 582     163.000  24.112-146.084  1.00 50.00      A    N  
ATOM   2682  CA  ALA A 582     162.259  25.253-145.559  1.00 50.00      A    C  
ATOM   2683  CB  ALA A 582     163.217  26.384-145.213  1.00 50.00      A    C  
ATOM   2684  C   ALA A 582     161.177  25.759-146.503  1.00 50.00      A    C  
ATOM   2685  O   ALA A 582     160.036  25.959-146.093  1.00 50.00      A    O  
ATOM   2686  N   VAL A 583     161.543  25.993-147.758  1.00 50.00      A    N  
ATOM   2688  CA  VAL A 583     160.589  26.496-148.742  1.00 50.00      A    C  
ATOM   2689  CB  VAL A 583     161.054  27.846-149.359  1.00 50.00      A    C  
ATOM   2692  C   VAL A 583     160.264  25.513-149.863  1.00 50.00      A    C  
ATOM   2693  O   VAL A 583     159.099  25.188-150.088  1.00 50.00      A    O  
ATOM   2694  N   ALA A 584     161.300  25.000-150.520  1.00 50.00      A    N  
ATOM   2696  CA  ALA A 584     161.146  24.072-151.637  1.00 50.00      A    C  
ATOM   2697  CB  ALA A 584     162.512  23.595-152.109  1.00 50.00      A    C  
ATOM   2698  C   ALA A 584     160.230  22.876-151.387  1.00 50.00      A    C  
ATOM   2699  O   ALA A 584     159.618  22.360-152.316  1.00 50.00      A    O  
ATOM   2700  N   SER A 585     160.155  22.417-150.142  1.00 50.00      A    N  
ATOM   2702  CA  SER A 585     159.310  21.272-149.816  1.00 50.00      A    C  
ATOM   2703  CB  SER A 585     160.011  20.359-148.808  1.00 50.00      A    C  
ATOM   2706  C   SER A 585     157.919  21.650-149.315  1.00 50.00      A    C  
ATOM   2707  O   SER A 585     156.918  21.148-149.826  1.00 50.00      A    O  
ATOM   2708  N   VAL A 586     157.866  22.545-148.334  1.00 50.00      A    N  
ATOM   2710  CA  VAL A 586     156.600  22.987-147.752  1.00 50.00      A    C  
ATOM   2711  CB  VAL A 586     156.829  24.076-146.676  1.00 50.00      A    C  
ATOM   2714  C   VAL A 586     155.619  23.502-148.809  1.00 50.00      A    C  
ATOM   2715  O   VAL A 586     154.504  22.993-148.923  1.00 50.00      A    O  
ATOM   2716  N   THR A 587     156.061  24.471-149.607  1.00 50.00      A    N  
ATOM   2718  CA  THR A 587     155.225  25.057-150.655  1.00 50.00      A    C  
ATOM   2719  CB  THR A 587     156.039  26.009-151.556  1.00 50.00      A    C  
ATOM   2723  C   THR A 587     154.551  24.006-151.538  1.00 50.00      A    C  
ATOM   2724  O   THR A 587     153.389  24.158-151.926  1.00 50.00      A    O  
ATOM   2725  N   PHE A 588     155.278  22.931-151.834  1.00 50.00      A    N  
ATOM   2727  CA  PHE A 588     154.756  21.848-152.663  1.00 50.00      A    C  
ATOM   2728  CB  PHE A 588     155.780  20.719-152.778  1.00 50.00      A    C  
ATOM   2735  C   PHE A 588     153.467  21.284-152.093  1.00 50.00      A    C  
ATOM   2736  O   PHE A 588     152.535  20.952-152.835  1.00 50.00      A    O  
ATOM   2737  N   ASP A 589     153.424  21.160-150.773  1.00 50.00      A    N  
ATOM   2739  CA  ASP A 589     152.254  20.627-150.102  1.00 50.00      A    C  
ATOM   2740  CB  ASP A 589     152.587  20.252-148.661  1.00 50.00      A    C  
ATOM   2744  C   ASP A 589     151.104  21.622-150.152  1.00 50.00      A    C  
ATOM   2745  O   ASP A 589     149.955  21.230-150.358  1.00 50.00      A    O  
ATOM   2746  N   ASP A 590     151.415  22.907-150.000  1.00 50.00      A    N  
ATOM   2748  CA  ASP A 590     150.396  23.955-150.045  1.00 50.00      A    C  
ATOM   2749  CB  ASP A 590     151.006  25.321-149.729  1.00 50.00      A    C  
ATOM   2753  C   ASP A 590     149.738  23.973-151.416  1.00 50.00      A    C  
ATOM   2754  O   ASP A 590     148.518  24.115-151.529  1.00 50.00      A    O  
ATOM   2755  N   PHE A 591     150.549  23.810-152.456  1.00 50.00      A    N  
ATOM   2757  CA  PHE A 591     150.044  23.772-153.822  1.00 50.00      A    C  
ATOM   2758  CB  PHE A 591     151.188  23.552-154.818  1.00 50.00      A    C  
ATOM   2765  C   PHE A 591     149.030  22.634-153.928  1.00 50.00      A    C  
ATOM   2766  O   PHE A 591     148.019  22.754-154.619  1.00 50.00      A    O  
ATOM   2767  N   HIS A 592     149.301  21.547-153.212  1.00 50.00      A    N  
ATOM   2769  CA  HIS A 592     148.415  20.385-153.198  1.00 50.00      A    C  
ATOM   2770  CB  HIS A 592     149.062  19.215-152.448  1.00 50.00      A    C  
ATOM   2778  C   HIS A 592     147.085  20.738-152.536  1.00 50.00      A    C  
ATOM   2779  O   HIS A 592     146.020  20.355-153.025  1.00 50.00      A    O  
ATOM   2780  N   LYS A 593     147.156  21.470-151.426  1.00 50.00      A    N  
ATOM   2782  CA  LYS A 593     145.963  21.881-150.690  1.00 50.00      A    C  
ATOM   2783  CB  LYS A 593     146.349  22.669-149.430  1.00 50.00      A    C  
ATOM   2791  C   LYS A 593     145.086  22.740-151.592  1.00 50.00      A    C  
ATOM   2792  O   LYS A 593     143.880  22.517-151.704  1.00 50.00      A    O  
ATOM   2793  N   ASN A 594     145.708  23.712-152.253  1.00 50.00      A    N  
ATOM   2795  CA  ASN A 594     144.998  24.600-153.165  1.00 50.00      A    C  
ATOM   2796  CB  ASN A 594     145.925  25.712-153.669  1.00 50.00      A    C  
ATOM   2802  C   ASN A 594     144.405  23.827-154.337  1.00 50.00      A    C  
ATOM   2803  O   ASN A 594     143.244  24.034-154.695  1.00 50.00      A    O  
ATOM   2804  N   SER A 595     145.190  22.926-154.925  1.00 50.00      A    N  
ATOM   2806  CA  SER A 595     144.716  22.124-156.050  1.00 50.00      A    C  
ATOM   2807  CB  SER A 595     145.875  21.378-156.726  1.00 50.00      A    C  
ATOM   2810  C   SER A 595     143.638  21.137-155.608  1.00 50.00      A    C  
ATOM   2811  O   SER A 595     143.014  20.476-156.435  1.00 50.00      A    O  
ATOM   2812  N   ALA A 596     143.471  21.000-154.297  1.00 50.00      A    N  
ATOM   2814  CA  ALA A 596     142.463  20.108-153.737  1.00 50.00      A    C  
ATOM   2815  CB  ALA A 596     142.909  19.601-152.371  1.00 50.00      A    C  
ATOM   2816  C   ALA A 596     141.127  20.839-153.624  1.00 50.00      A    C  
ATOM   2817  O   ALA A 596     140.129  20.265-153.186  1.00 50.00      A    O  
ATOM   2818  N   ARG A 597     141.131  22.119-153.984  1.00 50.00      A    N  
ATOM   2820  CA  ARG A 597     139.932  22.948-153.941  1.00 50.00      A    C  
ATOM   2821  CB  ARG A 597     140.147  24.145-153.010  1.00 50.00      A    C  
ATOM   2833  C   ARG A 597     139.609  23.440-155.347  1.00 50.00      A    C  
ATOM   2834  O   ARG A 597     138.505  23.238-155.848  1.00 50.00      A    O  
ATOM   2835  N   ILE A 598     140.590  24.089-155.971  1.00 50.00      A    N  
ATOM   2837  CA  ILE A 598     140.465  24.636-157.322  1.00 50.00      A    C  
ATOM   2838  CB  ILE A 598     139.649  25.970-157.343  1.00 50.00      A    C  
ATOM   2842  C   ILE A 598     141.877  24.865-157.872  1.00 50.00      A    C  
ATOM   2843  O   ILE A 598     142.547  23.915-158.276  1.00 50.00      A    O  
ATOM   2844  N   ILE A 599     142.325  26.120-157.851  1.00 50.00      A    N  
ATOM   2846  CA  ILE A 599     143.653  26.535-158.302  1.00 50.00      A    C  
ATOM   2847  CB  ILE A 599     144.799  25.772-157.555  1.00 50.00      A    C  
ATOM   2851  C   ILE A 599     143.925  26.513-159.806  1.00 50.00      A    C  
ATOM   2852  O   ILE A 599     143.249  25.844-160.585  1.00 50.00      A    O  
ATOM   2853  N   ARG A 600     144.932  27.292-160.182  1.00 50.00      A    N  
ATOM   2855  CA  ARG A 600     145.409  27.436-161.549  1.00 50.00      A    C  
ATOM   2856  CB  ARG A 600     144.878  28.734-162.178  1.00 50.00      A    C  
ATOM   2868  C   ARG A 600     146.911  27.516-161.318  1.00 50.00      A    C  
ATOM   2869  O   ARG A 600     147.343  28.114-160.325  1.00 50.00      A    O  
ATOM   2870  N   MET A 601     147.718  26.910-162.179  1.00 50.00      A    N  
ATOM   2872  CA  MET A 601     149.147  26.968-161.921  1.00 50.00      A    C  
ATOM   2873  CB  MET A 601     149.512  26.021-160.773  1.00 50.00      A    C  
ATOM   2877  C   MET A 601     150.113  26.776-163.072  1.00 50.00      A    C  
ATOM   2878  O   MET A 601     150.447  25.657-163.463  1.00 50.00      A    O  
ATOM   2879  N   ALA A 602     150.583  27.910-163.572  1.00 50.00      A    N  
ATOM   2881  CA  ALA A 602     151.557  27.982-164.648  1.00 50.00      A    C  
ATOM   2882  CB  ALA A 602     150.947  28.653-165.865  1.00 50.00      A    C  
ATOM   2883  C   ALA A 602     152.720  28.808-164.098  1.00 50.00      A    C  
ATOM   2884  O   ALA A 602     153.863  28.666-164.526  1.00 50.00      A    O  
ATOM   2885  N   VAL A 603     152.414  29.626-163.089  1.00 50.00      A    N  
ATOM   2887  CA  VAL A 603     153.397  30.487-162.435  1.00 50.00      A    C  
ATOM   2888  CB  VAL A 603     152.736  31.393-161.367  1.00 50.00      A    C  
ATOM   2891  C   VAL A 603     154.535  29.698-161.794  1.00 50.00      A    C  
ATOM   2892  O   VAL A 603     155.542  30.266-161.387  1.00 50.00      A    O  
ATOM   2893  N   PHE A 604     154.373  28.383-161.699  1.00 50.00      A    N  
ATOM   2895  CA  PHE A 604     155.420  27.544-161.132  1.00 50.00      A    C  
ATOM   2896  CB  PHE A 604     154.807  26.378-160.347  1.00 50.00      A    C  
ATOM   2903  C   PHE A 604     156.227  27.033-162.326  1.00 50.00      A    C  
ATOM   2904  O   PHE A 604     156.652  25.884-162.352  1.00 50.00      A    O  
ATOM   2905  N   GLY A 605     156.380  27.893-163.332  1.00 50.00      A    N  
ATOM   2907  CA  GLY A 605     157.114  27.552-164.531  1.00 50.00      A    C  
ATOM   2908  C   GLY A 605     157.734  28.740-165.246  1.00 50.00      A    C  
ATOM   2909  O   GLY A 605     157.717  28.797-166.476  1.00 50.00      A    O  
ATOM   2910  N   PHE A 606     158.234  29.714-164.489  1.00 50.00      A    N  
ATOM   2912  CA  PHE A 606     158.883  30.865-165.104  1.00 50.00      A    C  
ATOM   2913  CB  PHE A 606     157.968  32.114-165.135  1.00 50.00      A    C  
ATOM   2920  C   PHE A 606     160.228  31.147-164.440  1.00 50.00      A    C  
ATOM   2921  O   PHE A 606     161.267  31.057-165.094  1.00 50.00      A    O  
ATOM   2922  N   GLU A 607     160.212  31.397-163.131  1.00 50.00      A    N  
ATOM   2924  CA  GLU A 607     161.432  31.695-162.383  1.00 50.00      A    C  
ATOM   2925  CB  GLU A 607     162.147  32.893-163.024  1.00 50.00      A    C  
ATOM   2930  C   GLU A 607     161.087  32.033-160.928  1.00 50.00      A    C  
ATOM   2931  O   GLU A 607     159.913  32.151-160.564  1.00 50.00      A    O  
ATOM   2932  N   MET A 608     162.120  32.149-160.100  1.00 50.00      A    N  
ATOM   2934  CA  MET A 608     161.981  32.508-158.693  1.00 50.00      A    C  
ATOM   2935  CB  MET A 608     161.864  31.273-157.797  1.00 50.00      A    C  
ATOM   2939  C   MET A 608     163.205  33.352-158.332  1.00 50.00      A    C  
ATOM   2940  O   MET A 608     163.117  34.268-157.513  1.00 50.00      A    O  
ATOM   2941  N   SER A 609     164.342  33.003-158.938  1.00 50.00      A    N  
ATOM   2943  CA  SER A 609     165.622  33.715-158.806  1.00 50.00      A    C  
ATOM   2944  CB  SER A 609     165.631  34.877-159.799  1.00 50.00      A    C  
ATOM   2947  C   SER A 609     166.091  34.223-157.439  1.00 50.00      A    C  
ATOM   2948  O   SER A 609     165.516  33.886-156.404  1.00 50.00      A    O  
ATOM   2949  N   GLU A 610     167.056  35.145-157.485  1.00 50.00      A    N  
ATOM   2951  CA  GLU A 610     167.667  35.787-156.315  1.00 50.00      A    C  
ATOM   2952  CB  GLU A 610     168.690  34.857-155.650  1.00 50.00      A    C  
ATOM   2957  C   GLU A 610     168.308  37.112-156.765  1.00 50.00      A    C  
ATOM   2958  O   GLU A 610     168.036  37.563-157.883  1.00 50.00      A    O  
ATOM   2959  N   ASP A 611     169.147  37.729-155.931  1.00 50.00      A    N  
ATOM   2961  CA  ASP A 611     169.763  39.006-156.302  1.00 50.00      A    C  
ATOM   2962  CB  ASP A 611     169.500  40.070-155.221  1.00 50.00      A    C  
ATOM   2966  C   ASP A 611     171.256  38.937-156.626  1.00 50.00      A    C  
ATOM   2967  O   ASP A 611     171.943  37.983-156.260  1.00 50.00      A    O  
ATOM   2968  N   THR A 612     171.734  39.960-157.331  1.00 50.00      A    N  
ATOM   2970  CA  THR A 612     173.136  40.083-157.728  1.00 50.00      A    C  
ATOM   2971  CB  THR A 612     173.468  39.207-158.970  1.00 50.00      A    C  
ATOM   2975  C   THR A 612     173.430  41.541-158.087  1.00 50.00      A    C  
ATOM   2976  O   THR A 612     172.615  42.200-158.739  1.00 50.00      A    O  
ATOM   2977  N   GLY A 613     174.566  42.062-157.633  1.00 50.00      A    N  
ATOM   2979  CA  GLY A 613     174.913  43.436-157.958  1.00 50.00      A    C  
ATOM   2980  C   GLY A 613     175.359  44.316-156.806  1.00 50.00      A    C  
ATOM   2981  O   GLY A 613     175.061  44.028-155.647  1.00 50.00      A    O  
ATOM   2982  N   PRO A 614     176.120  45.386-157.102  1.00 50.00      A    N  
ATOM   2984  CA  PRO A 614     176.643  46.355-156.131  1.00 50.00      A    C  
ATOM   2985  CB  PRO A 614     177.633  47.172-156.968  1.00 50.00      A    C  
ATOM   2987  C   PRO A 614     175.545  47.261-155.577  1.00 50.00      A    C  
ATOM   2988  O   PRO A 614     174.456  47.354-156.149  1.00 50.00      A    O  
ATOM   2989  N   ASP A 615     175.847  47.947-154.479  1.00 50.00      A    N  
ATOM   2991  CA  ASP A 615     174.893  48.857-153.856  1.00 50.00      A    C  
ATOM   2992  CB  ASP A 615     175.440  49.385-152.523  1.00 50.00      A    C  
ATOM   2996  C   ASP A 615     174.566  50.012-154.800  1.00 50.00      A    C  
ATOM   2997  O   ASP A 615     175.431  50.501-155.527  1.00 50.00      A    O  
ATOM   2998  N   GLY A 616     173.293  50.394-154.833  1.00 50.00      A    N  
ATOM   3000  CA  GLY A 616     172.860  51.476-155.703  1.00 50.00      A    C  
ATOM   3001  C   GLY A 616     172.857  51.100-157.175  1.00 50.00      A    C  
ATOM   3002  O   GLY A 616     172.469  51.903-158.026  1.00 50.00      A    O  
ATOM   3003  N   THR A 617     173.283  49.877-157.478  1.00 50.00      A    N  
ATOM   3005  CA  THR A 617     173.333  49.379-158.848  1.00 50.00      A    C  
ATOM   3006  CB  THR A 617     174.616  49.873-159.576  1.00 50.00      A    C  
ATOM   3010  C   THR A 617     173.317  47.849-158.794  1.00 50.00      A    C  
ATOM   3011  O   THR A 617     174.272  47.183-159.205  1.00 50.00      A    O  
ATOM   3012  N   LEU A 618     172.227  47.297-158.272  1.00 50.00      A    N  
ATOM   3014  CA  LEU A 618     172.089  45.850-158.143  1.00 50.00      A    C  
ATOM   3015  CB  LEU A 618     172.071  45.438-156.663  1.00 50.00      A    C  
ATOM   3019  C   LEU A 618     170.869  45.289-158.867  1.00 50.00      A    C  
ATOM   3020  O   LEU A 618     170.135  46.023-159.530  1.00 50.00      A    O  
ATOM   3021  N   LEU A 619     170.673  43.979-158.750  1.00 50.00      A    N  
ATOM   3023  CA  LEU A 619     169.551  43.297-159.387  1.00 50.00      A    C  
ATOM   3024  CB  LEU A 619     170.080  42.353-160.480  1.00 50.00      A    C  
ATOM   3028  C   LEU A 619     168.750  42.525-158.332  1.00 50.00      A    C  
ATOM   3029  O   LEU A 619     168.967  41.330-158.122  1.00 50.00      A    O  
ATOM   3030  N   PRO A 620     167.836  43.213-157.628  1.00 50.00      A    N  
ATOM   3032  CA  PRO A 620     167.005  42.597-156.589  1.00 50.00      A    C  
ATOM   3033  CB  PRO A 620     166.566  43.798-155.738  1.00 50.00      A    C  
ATOM   3035  C   PRO A 620     165.786  41.865-157.149  1.00 50.00      A    C  
ATOM   3036  O   PRO A 620     164.650  42.305-156.960  1.00 50.00      A    O  
ATOM   3037  N   LYS A 621     166.010  40.750-157.837  1.00 50.00      A    N  
ATOM   3039  CA  LYS A 621     164.895  39.987-158.387  1.00 50.00      A    C  
ATOM   3040  CB  LYS A 621     165.392  38.885-159.321  1.00 50.00      A    C  
ATOM   3048  C   LYS A 621     164.133  39.355-157.229  1.00 50.00      A    C  
ATOM   3049  O   LYS A 621     164.737  38.931-156.245  1.00 50.00      A    O  
ATOM   3050  N   ALA A 622     162.812  39.305-157.333  1.00 50.00      A    N  
ATOM   3052  CA  ALA A 622     161.985  38.707-156.289  1.00 50.00      A    C  
ATOM   3053  CB  ALA A 622     161.582  39.761-155.265  1.00 50.00      A    C  
ATOM   3054  C   ALA A 622     160.753  38.085-156.929  1.00 50.00      A    C  
ATOM   3055  O   ALA A 622     159.755  38.769-157.153  1.00 50.00      A    O  
ATOM   3056  N   ARG A 623     160.813  36.779-157.182  1.00 50.00      A    N  
ATOM   3058  CA  ARG A 623     159.715  36.061-157.825  1.00 50.00      A    C  
ATOM   3059  CB  ARG A 623     158.461  36.044-156.939  1.00 50.00      A    C  
ATOM   3071  C   ARG A 623     159.442  36.744-159.164  1.00 50.00      A    C  
ATOM   3072  O   ARG A 623     160.380  36.998-159.921  1.00 50.00      A    O  
ATOM   3073  N   ASP A 624     158.186  37.087-159.433  1.00 50.00      A    N  
ATOM   3075  CA  ASP A 624     157.831  37.746-160.685  1.00 50.00      A    C  
ATOM   3076  CB  ASP A 624     156.359  37.488-161.013  1.00 50.00      A    C  
ATOM   3080  C   ASP A 624     158.102  39.248-160.614  1.00 50.00      A    C  
ATOM   3081  O   ASP A 624     157.232  40.063-160.899  1.00 50.00      A    O  
ATOM   3082  N   GLN A 625     159.312  39.614-160.208  1.00 50.00      A    N  
ATOM   3084  CA  GLN A 625     159.690  41.016-160.098  1.00 50.00      A    C  
ATOM   3085  CB  GLN A 625     159.459  41.520-158.671  1.00 50.00      A    C  
ATOM   3092  C   GLN A 625     161.156  41.144-160.483  1.00 50.00      A    C  
ATOM   3093  O   GLN A 625     162.049  41.071-159.631  1.00 50.00      A    O  
ATOM   3094  N   ALA A 626     161.399  41.279-161.781  1.00 50.00      A    N  
ATOM   3096  CA  ALA A 626     162.750  41.405-162.305  1.00 50.00      A    C  
ATOM   3097  CB  ALA A 626     162.869  40.664-163.629  1.00 50.00      A    C  
ATOM   3098  C   ALA A 626     163.145  42.866-162.478  1.00 50.00      A    C  
ATOM   3099  O   ALA A 626     162.676  43.540-163.393  1.00 50.00      A    O  
ATOM   3100  N   VAL A 627     164.013  43.347-161.596  1.00 50.00      A    N  
ATOM   3102  CA  VAL A 627     164.483  44.727-161.652  1.00 50.00      A    C  
ATOM   3103  CB  VAL A 627     163.961  45.547-160.440  1.00 50.00      A    C  
ATOM   3106  C   VAL A 627     166.012  44.723-161.678  1.00 50.00      A    C  
ATOM   3107  O   VAL A 627     166.641  43.764-161.220  1.00 50.00      A    O  
ATOM   3108  N   PHE A 628     166.602  45.765-162.258  1.00 50.00      A    N  
ATOM   3110  CA  PHE A 628     168.054  45.878-162.351  1.00 50.00      A    C  
ATOM   3111  CB  PHE A 628     168.594  44.914-163.419  1.00 50.00      A    C  
ATOM   3118  C   PHE A 628     168.493  47.311-162.668  1.00 50.00      A    C  
ATOM   3119  O   PHE A 628     168.732  47.657-163.829  1.00 50.00      A    O  
ATOM   3120  N   PRO A 629     168.542  48.176-161.643  1.00 50.00      A    N  
ATOM   3122  CA  PRO A 629     168.954  49.572-161.821  1.00 50.00      A    C  
ATOM   3123  CB  PRO A 629     168.590  50.208-160.477  1.00 50.00      A    C  
ATOM   3125  C   PRO A 629     170.456  49.656-162.077  1.00 50.00      A    C  
ATOM   3126  O   PRO A 629     171.254  49.690-161.139  1.00 50.00      A    O  
ATOM   3127  N   GLN A 630     170.840  49.644-163.351  1.00 50.00      A    N  
ATOM   3129  CA  GLN A 630     172.247  49.721-163.730  1.00 50.00      A    C  
ATOM   3130  CB  GLN A 630     172.412  49.505-165.235  1.00 50.00      A    C  
ATOM   3137  C   GLN A 630     172.842  51.070-163.335  1.00 50.00      A    C  
ATOM   3138  O   GLN A 630     172.114  52.002-162.986  1.00 50.00      A    O  
ATOM   3139  N   ASN A 631     174.163  51.182-163.452  1.00 50.00      A    N  
ATOM   3141  CA  ASN A 631     174.892  52.403-163.104  1.00 50.00      A    C  
ATOM   3142  CB  ASN A 631     176.359  52.275-163.523  1.00 50.00      A    C  
ATOM   3148  C   ASN A 631     174.282  53.653-163.741  1.00 50.00      A    C  
ATOM   3149  O   ASN A 631     174.444  54.761-163.230  1.00 50.00      A    O  
ATOM   3150  N   GLY A 632     173.602  53.470-164.867  1.00 50.00      A    N  
ATOM   3152  CA  GLY A 632     172.974  54.585-165.552  1.00 50.00      A    C  
ATOM   3153  C   GLY A 632     171.876  54.107-166.478  1.00 50.00      A    C  
ATOM   3154  O   GLY A 632     171.713  54.627-167.581  1.00 50.00      A    O  
ATOM   3155  N   LEU A 633     171.112  53.118-166.021  1.00 50.00      A    N  
ATOM   3157  CA  LEU A 633     170.022  52.549-166.807  1.00 50.00      A    C  
ATOM   3158  CB  LEU A 633     170.597  51.697-167.949  1.00 50.00      A    C  
ATOM   3162  C   LEU A 633     169.182  51.682-165.874  1.00 50.00      A    C  
ATOM   3163  O   LEU A 633     169.710  51.080-164.942  1.00 50.00      A    O  
ATOM   3164  N   VAL A 634     167.875  51.641-166.107  1.00 50.00      A    N  
ATOM   3166  CA  VAL A 634     166.987  50.839-165.272  1.00 50.00      A    C  
ATOM   3167  CB  VAL A 634     165.902  51.706-164.584  1.00 50.00      A    C  
ATOM   3170  C   VAL A 634     166.325  49.730-166.079  1.00 50.00      A    C  
ATOM   3171  O   VAL A 634     165.699  49.989-167.107  1.00 50.00      A    O  
ATOM   3172  N   VAL A 635     166.504  48.491-165.632  1.00 50.00      A    N  
ATOM   3174  CA  VAL A 635     165.919  47.341-166.309  1.00 50.00      A    C  
ATOM   3175  CB  VAL A 635     166.978  46.250-166.606  1.00 50.00      A    C  
ATOM   3178  C   VAL A 635     164.840  46.747-165.414  1.00 50.00      A    C  
ATOM   3179  O   VAL A 635     165.036  46.611-164.206  1.00 50.00      A    O  
ATOM   3180  N   SER A 636     163.708  46.394-166.010  1.00 50.00      A    N  
ATOM   3182  CA  SER A 636     162.600  45.815-165.265  1.00 50.00      A    C  
ATOM   3183  CB  SER A 636     161.742  46.925-164.647  1.00 50.00      A    C  
ATOM   3186  C   SER A 636     161.760  44.909-166.158  1.00 50.00      A    C  
ATOM   3187  O   SER A 636     161.800  45.026-167.384  1.00 50.00      A    O  
ATOM   3188  N   SER A 637     161.060  43.965-165.539  1.00 50.00      A    N  
ATOM   3190  CA  SER A 637     160.206  43.029-166.260  1.00 50.00      A    C  
ATOM   3191  CB  SER A 637     161.036  42.127-167.185  1.00 50.00      A    C  
ATOM   3194  C   SER A 637     159.373  42.193-165.291  1.00 50.00      A    C  
ATOM   3195  O   SER A 637     159.873  41.747-164.253  1.00 50.00      A    O  
ATOM   3196  N   VAL A 638     158.092  42.040-165.614  1.00 50.00      A    N  
ATOM   3198  CA  VAL A 638     157.144  41.275-164.800  1.00 50.00      A    C  
ATOM   3199  CB  VAL A 638     156.410  42.184-163.781  1.00 50.00      A    C  
ATOM   3202  C   VAL A 638     156.101  40.718-165.761  1.00 50.00      A    C  
ATOM   3203  O   VAL A 638     155.604  41.456-166.610  1.00 50.00      A    O  
ATOM   3204  N   ASP A 639     155.707  39.461-165.582  1.00 50.00      A    N  
ATOM   3206  CA  ASP A 639     154.727  38.845-166.475  1.00 50.00      A    C  
ATOM   3207  CB  ASP A 639     155.400  37.818-167.392  1.00 50.00      A    C  
ATOM   3211  C   ASP A 639     153.535  38.207-165.768  1.00 50.00      A    C  
ATOM   3212  O   ASP A 639     153.522  38.047-164.548  1.00 50.00      A    O  
ATOM   3213  N   VAL A 640     152.517  37.860-166.551  1.00 50.00      A    N  
ATOM   3215  CA  VAL A 640     151.300  37.238-166.028  1.00 50.00      A    C  
ATOM   3216  CB  VAL A 640     150.082  38.185-166.092  1.00 50.00      A    C  
ATOM   3219  C   VAL A 640     150.943  35.975-166.797  1.00 50.00      A    C  
ATOM   3220  O   VAL A 640     150.926  35.971-168.027  1.00 50.00      A    O  
ATOM   3221  N   GLN A 641     150.567  34.928-166.069  1.00 50.00      A    N  
ATOM   3223  CA  GLN A 641     150.217  33.668-166.710  1.00 50.00      A    C  
ATOM   3224  CB  GLN A 641     151.489  32.846-166.926  1.00 50.00      A    C  
ATOM   3231  C   GLN A 641     149.197  32.857-165.909  1.00 50.00      A    C  
ATOM   3232  O   GLN A 641     148.963  33.127-164.732  1.00 50.00      A    O  
ATOM   3233  N   SER A 642     148.561  31.906-166.593  1.00 50.00      A    N  
ATOM   3235  CA  SER A 642     147.562  30.989-166.033  1.00 50.00      A    C  
ATOM   3236  CB  SER A 642     148.209  30.033-165.015  1.00 50.00      A    C  
ATOM   3239  C   SER A 642     146.262  31.562-165.463  1.00 50.00      A    C  
ATOM   3240  O   SER A 642     146.244  32.638-164.863  1.00 50.00      A    O  
ATOM   3241  N   VAL A 643     145.175  30.832-165.715  1.00 50.00      A    N  
ATOM   3243  CA  VAL A 643     143.816  31.138-165.255  1.00 50.00      A    C  
ATOM   3244  CB  VAL A 643     143.105  32.223-166.123  1.00 50.00      A    C  
ATOM   3247  C   VAL A 643     143.081  29.807-165.411  1.00 50.00      A    C  
ATOM   3248  O   VAL A 643     142.916  29.317-166.530  1.00 50.00      A    O  
ATOM   3249  N   GLU A 644     142.653  29.238-164.287  1.00 50.00      A    N  
ATOM   3251  CA  GLU A 644     141.972  27.941-164.222  1.00 50.00      A    C  
ATOM   3252  CB  GLU A 644     140.934  27.935-163.092  1.00 50.00      A    C  
ATOM   3257  C   GLU A 644     141.410  27.333-165.515  1.00 50.00      A    C  
ATOM   3258  O   GLU A 644     141.969  26.359-166.024  1.00 50.00      A    O  
ATOM   3259  N   PRO A 645     140.350  27.924-166.099  1.00 50.00      A    N  
ATOM   3261  CA  PRO A 645     139.809  27.341-167.334  1.00 50.00      A    C  
ATOM   3262  CB  PRO A 645     138.620  28.253-167.648  1.00 50.00      A    C  
ATOM   3264  C   PRO A 645     140.797  27.317-168.502  1.00 50.00      A    C  
ATOM   3265  O   PRO A 645     140.977  26.284-169.151  1.00 50.00      A    O  
ATOM   3266  N   VAL A 646     141.447  28.449-168.756  1.00 50.00      A    N  
ATOM   3268  CA  VAL A 646     142.391  28.552-169.864  1.00 50.00      A    C  
ATOM   3269  CB  VAL A 646     142.606  30.023-170.308  1.00 50.00      A    C  
ATOM   3272  C   VAL A 646     143.741  27.885-169.611  1.00 50.00      A    C  
ATOM   3273  O   VAL A 646     144.441  27.535-170.560  1.00 50.00      A    O  
ATOM   3274  N   ASP A 647     144.102  27.700-168.343  1.00 50.00      A    N  
ATOM   3276  CA  ASP A 647     145.373  27.064-168.000  1.00 50.00      A    C  
ATOM   3277  CB  ASP A 647     145.616  27.109-166.487  1.00 50.00      A    C  
ATOM   3281  C   ASP A 647     145.332  25.619-168.482  1.00 50.00      A    C  
ATOM   3282  O   ASP A 647     146.233  25.158-169.188  1.00 50.00      A    O  
ATOM   3283  N   GLN A 648     144.249  24.928-168.135  1.00 50.00      A    N  
ATOM   3285  CA  GLN A 648     144.049  23.540-168.531  1.00 50.00      A    C  
ATOM   3286  CB  GLN A 648     142.760  22.997-167.910  1.00 50.00      A    C  
ATOM   3293  C   GLN A 648     143.968  23.460-170.052  1.00 50.00      A    C  
ATOM   3294  O   GLN A 648     144.599  22.604-170.672  1.00 50.00      A    O  
ATOM   3295  N   ARG A 649     143.214  24.384-170.644  1.00 50.00      A    N  
ATOM   3297  CA  ARG A 649     143.046  24.444-172.094  1.00 50.00      A    C  
ATOM   3298  CB  ARG A 649     142.028  25.527-172.466  1.00 50.00      A    C  
ATOM   3310  C   ARG A 649     144.378  24.704-172.796  1.00 50.00      A    C  
ATOM   3311  O   ARG A 649     144.600  24.231-173.913  1.00 50.00      A    O  
ATOM   3312  N   THR A 650     145.253  25.468-172.145  1.00 50.00      A    N  
ATOM   3314  CA  THR A 650     146.570  25.769-172.699  1.00 50.00      A    C  
ATOM   3315  CB  THR A 650     147.309  26.842-171.864  1.00 50.00      A    C  
ATOM   3319  C   THR A 650     147.394  24.483-172.700  1.00 50.00      A    C  
ATOM   3320  O   THR A 650     147.956  24.092-173.725  1.00 50.00      A    O  
ATOM   3321  N   ARG A 651     147.427  23.813-171.550  1.00 50.00      A    N  
ATOM   3323  CA  ARG A 651     148.164  22.565-171.399  1.00 50.00      A    C  
ATOM   3324  CB  ARG A 651     148.045  22.055-169.963  1.00 50.00      A    C  
ATOM   3336  C   ARG A 651     147.649  21.515-172.377  1.00 50.00      A    C  
ATOM   3337  O   ARG A 651     148.432  20.775-172.977  1.00 50.00      A    O  
ATOM   3338  N   ASP A 652     146.330  21.467-172.536  1.00 50.00      A    N  
ATOM   3340  CA  ASP A 652     145.699  20.526-173.451  1.00 50.00      A    C  
ATOM   3341  CB  ASP A 652     144.175  20.633-173.364  1.00 50.00      A    C  
ATOM   3345  C   ASP A 652     146.163  20.792-174.875  1.00 50.00      A    C  
ATOM   3346  O   ASP A 652     146.458  19.861-175.628  1.00 50.00      A    O  
ATOM   3347  N   ALA A 653     146.240  22.071-175.238  1.00 50.00      A    N  
ATOM   3349  CA  ALA A 653     146.684  22.466-176.569  1.00 50.00      A    C  
ATOM   3350  CB  ALA A 653     146.654  23.981-176.707  1.00 50.00      A    C  
ATOM   3351  C   ALA A 653     148.098  21.939-176.803  1.00 50.00      A    C  
ATOM   3352  O   ALA A 653     148.366  21.283-177.813  1.00 50.00      A    O  
ATOM   3353  N   LEU A 654     148.984  22.204-175.846  1.00 50.00      A    N  
ATOM   3355  CA  LEU A 654     150.374  21.765-175.921  1.00 50.00      A    C  
ATOM   3356  CB  LEU A 654     151.132  22.152-174.647  1.00 50.00      A    C  
ATOM   3360  C   LEU A 654     150.477  20.260-176.148  1.00 50.00      A    C  
ATOM   3361  O   LEU A 654     151.248  19.804-176.991  1.00 50.00      A    O  
ATOM   3362  N   GLN A 655     149.699  19.485-175.398  1.00 50.00      A    N  
ATOM   3364  CA  GLN A 655     149.733  18.039-175.558  1.00 50.00      A    C  
ATOM   3365  CB  GLN A 655     149.097  17.327-174.362  1.00 50.00      A    C  
ATOM   3372  C   GLN A 655     149.130  17.553-176.871  1.00 50.00      A    C  
ATOM   3373  O   GLN A 655     149.510  16.497-177.381  1.00 50.00      A    O  
ATOM   3374  N   ARG A 656     148.192  18.319-177.420  1.00 50.00      A    N  
ATOM   3376  CA  ARG A 656     147.570  17.944-178.681  1.00 50.00      A    C  
ATOM   3377  CB  ARG A 656     146.284  18.736-178.923  1.00 50.00      A    C  
ATOM   3389  C   ARG A 656     148.510  18.089-179.874  1.00 50.00      A    C  
ATOM   3390  O   ARG A 656     148.510  17.240-180.767  1.00 50.00      A    O  
ATOM   3391  N   SER A 657     149.323  19.142-179.883  1.00 50.00      A    N  
ATOM   3393  CA  SER A 657     150.262  19.366-180.980  1.00 50.00      A    C  
ATOM   3394  CB  SER A 657     151.089  20.631-180.736  1.00 50.00      A    C  
ATOM   3397  C   SER A 657     151.178  18.156-181.167  1.00 50.00      A    C  
ATOM   3398  O   SER A 657     151.582  17.839-182.286  1.00 50.00      A    O  
ATOM   3399  N   VAL A 658     151.477  17.475-180.063  1.00 50.00      A    N  
ATOM   3401  CA  VAL A 658     152.330  16.291-180.091  1.00 50.00      A    C  
ATOM   3402  CB  VAL A 658     152.655  15.794-178.661  1.00 50.00      A    C  
ATOM   3405  C   VAL A 658     151.624  15.176-180.860  1.00 50.00      A    C  
ATOM   3406  O   VAL A 658     152.261  14.418-181.591  1.00 50.00      A    O  
ATOM   3407  N   GLN A 659     150.305  15.105-180.708  1.00 50.00      A    N  
ATOM   3409  CA  GLN A 659     149.495  14.097-181.387  1.00 50.00      A    C  
ATOM   3410  CB  GLN A 659     148.030  14.225-180.965  1.00 50.00      A    C  
ATOM   3417  C   GLN A 659     149.634  14.262-182.897  1.00 50.00      A    C  
ATOM   3418  O   GLN A 659     150.068  13.339-183.587  1.00 50.00      A    O  
ATOM   3419  N   LEU A 660     149.331  15.463-183.384  1.00 50.00      A    N  
ATOM   3421  CA  LEU A 660     149.432  15.773-184.811  1.00 50.00      A    C  
ATOM   3422  CB  LEU A 660     149.141  17.257-185.062  1.00 50.00      A    C  
ATOM   3426  C   LEU A 660     150.827  15.428-185.321  1.00 50.00      A    C  
ATOM   3427  O   LEU A 660     150.988  14.945-186.444  1.00 50.00      A    O  
ATOM   3428  N   ALA A 661     151.831  15.677-184.486  1.00 50.00      A    N  
ATOM   3430  CA  ALA A 661     153.214  15.382-184.836  1.00 50.00      A    C  
ATOM   3431  CB  ALA A 661     154.151  15.843-183.727  1.00 50.00      A    C  
ATOM   3432  C   ALA A 661     153.373  13.884-185.079  1.00 50.00      A    C  
ATOM   3433  O   ALA A 661     153.946  13.471-186.084  1.00 50.00      A    O  
ATOM   3434  N   ILE A 662     152.842  13.077-184.164  1.00 50.00      A    N  
ATOM   3436  CA  ILE A 662     152.917  11.624-184.283  1.00 50.00      A    C  
ATOM   3437  CB  ILE A 662     152.373  10.920-183.015  1.00 50.00      A    C  
ATOM   3441  C   ILE A 662     152.128  11.160-185.505  1.00 50.00      A    C  
ATOM   3442  O   ILE A 662     152.547  10.244-186.214  1.00 50.00      A    O  
ATOM   3443  N   GLU A 663     150.995  11.814-185.753  1.00 50.00      A    N  
ATOM   3445  CA  GLU A 663     150.144  11.485-186.890  1.00 50.00      A    C  
ATOM   3446  CB  GLU A 663     148.876  12.347-186.869  1.00 50.00      A    C  
ATOM   3451  C   GLU A 663     150.911  11.656-188.199  1.00 50.00      A    C  
ATOM   3452  O   GLU A 663     151.024  10.714-188.983  1.00 50.00      A    O  
ATOM   3453  N   ILE A 664     151.491  12.834-188.411  1.00 50.00      A    N  
ATOM   3455  CA  ILE A 664     152.261  13.072-189.630  1.00 50.00      A    C  
ATOM   3456  CB  ILE A 664     152.679  14.567-189.789  1.00 50.00      A    C  
ATOM   3460  C   ILE A 664     153.481  12.148-189.685  1.00 50.00      A    C  
ATOM   3461  O   ILE A 664     153.942  11.776-190.766  1.00 50.00      A    O  
ATOM   3462  N   THR A 665     153.993  11.776-188.514  1.00 50.00      A    N  
ATOM   3464  CA  THR A 665     155.137  10.876-188.427  1.00 50.00      A    C  
ATOM   3465  CB  THR A 665     155.658  10.746-186.974  1.00 50.00      A    C  
ATOM   3469  C   THR A 665     154.747   9.495-188.952  1.00 50.00      A    C  
ATOM   3470  O   THR A 665     155.501   8.885-189.712  1.00 50.00      A    O  
ATOM   3471  N   THR A 666     153.560   9.022-188.575  1.00 50.00      A    N  
ATOM   3473  CA  THR A 666     153.090   7.714-189.021  1.00 50.00      A    C  
ATOM   3474  CB  THR A 666     151.726   7.342-188.390  1.00 50.00      A    C  
ATOM   3478  C   THR A 666     153.002   7.674-190.542  1.00 50.00      A    C  
ATOM   3479  O   THR A 666     153.598   6.803-191.178  1.00 50.00      A    O  
ATOM   3480  N   ASN A 667     152.323   8.662-191.120  1.00 50.00      A    N  
ATOM   3482  CA  ASN A 667     152.178   8.755-192.572  1.00 50.00      A    C  
ATOM   3483  CB  ASN A 667     151.393  10.011-192.956  1.00 50.00      A    C  
ATOM   3489  C   ASN A 667     153.551   8.787-193.236  1.00 50.00      A    C  
ATOM   3490  O   ASN A 667     153.740   8.253-194.330  1.00 50.00      A    O  
ATOM   3491  N   SER A 668     154.506   9.422-192.562  1.00 50.00      A    N  
ATOM   3493  CA  SER A 668     155.871   9.524-193.059  1.00 50.00      A    C  
ATOM   3494  CB  SER A 668     156.666  10.521-192.207  1.00 50.00      A    C  
ATOM   3497  C   SER A 668     156.541   8.148-193.026  1.00 50.00      A    C  
ATOM   3498  O   SER A 668     157.336   7.815-193.908  1.00 50.00      A    O  
ATOM   3499  N   GLN A 669     156.211   7.357-192.009  1.00 50.00      A    N  
ATOM   3501  CA  GLN A 669     156.770   6.016-191.854  1.00 50.00      A    C  
ATOM   3502  CB  GLN A 669     156.465   5.460-190.461  1.00 50.00      A    C  
ATOM   3509  C   GLN A 669     156.237   5.058-192.913  1.00 50.00      A    C  
ATOM   3510  O   GLN A 669     156.952   4.159-193.359  1.00 50.00      A    O  
ATOM   3511  N   GLU A 670     154.974   5.236-193.286  1.00 50.00      A    N  
ATOM   3513  CA  GLU A 670     154.335   4.394-194.293  1.00 50.00      A    C  
ATOM   3514  CB  GLU A 670     152.854   4.758-194.426  1.00 50.00      A    C  
ATOM   3519  C   GLU A 670     155.030   4.552-195.643  1.00 50.00      A    C  
ATOM   3520  O   GLU A 670     155.724   3.644-196.106  1.00 50.00      A    O  
ATOM   3521  N   ALA A 671     154.844   5.714-196.266  1.00 50.00      A    N  
ATOM   3523  CA  ALA A 671     155.445   6.007-197.562  1.00 50.00      A    C  
ATOM   3524  CB  ALA A 671     154.967   5.002-198.616  1.00 50.00      A    C  
ATOM   3525  C   ALA A 671     155.112   7.438-197.986  1.00 50.00      A    C  
ATOM   3526  O   ALA A 671     155.787   8.380-197.571  1.00 50.00      A    O  
ATOM   3527  N   ALA A 672     154.081   7.590-198.816  1.00 50.00      A    N  
ATOM   3529  CA  ALA A 672     153.641   8.895-199.309  1.00 50.00      A    C  
ATOM   3530  CB  ALA A 672     152.631   9.504-198.337  1.00 50.00      A    C  
ATOM   3531  C   ALA A 672     154.808   9.855-199.568  1.00 50.00      A    C  
ATOM   3532  O   ALA A 672     155.582   9.652-200.513  1.00 50.00      A    O  
ATOM   3533  N   ALA A 673     154.921  10.892-198.738  1.00 50.00      A    N  
ATOM   3535  CA  ALA A 673     155.980  11.894-198.832  1.00 50.00      A    C  
ATOM   3536  CB  ALA A 673     157.246  11.387-198.135  1.00 50.00      A    C  
ATOM   3537  C   ALA A 673     156.288  12.370-200.255  1.00 50.00      A    C  
ATOM   3538  O   ALA A 673     155.447  13.007-200.894  1.00 50.00      A    O  
ATOM   3539  N   LYS A 674     157.477  12.035-200.758  1.00 50.00      A    N  
ATOM   3541  CA  LYS A 674     157.906  12.432-202.097  1.00 50.00      A    C  
ATOM   3542  CB  LYS A 674     159.215  11.726-202.472  1.00 50.00      A    C  
ATOM   3550  C   LYS A 674     156.855  12.136-203.159  1.00 50.00      A    C  
ATOM   3551  O   LYS A 674     156.609  12.958-204.044  1.00 50.00      A    O  
ATOM   3552  N   HIS A 675     156.211  10.980-203.040  1.00 50.00      A    N  
ATOM   3554  CA  HIS A 675     155.187  10.568-203.996  1.00 50.00      A    C  
ATOM   3555  CB  HIS A 675     154.619   9.195-203.617  1.00 50.00      A    C  
ATOM   3563  C   HIS A 675     154.068  11.602-204.106  1.00 50.00      A    C  
ATOM   3564  O   HIS A 675     153.661  11.965-205.211  1.00 50.00      A    O  
ATOM   3565  N   GLU A 676     153.593  12.099-202.967  1.00 50.00      A    N  
ATOM   3567  CA  GLU A 676     152.526  13.095-202.965  1.00 50.00      A    C  
ATOM   3568  CB  GLU A 676     151.876  13.193-201.587  1.00 50.00      A    C  
ATOM   3573  C   GLU A 676     153.050  14.454-203.414  1.00 50.00      A    C  
ATOM   3574  O   GLU A 676     152.339  15.214-204.072  1.00 50.00      A    O  
ATOM   3575  N   ALA A 677     154.301  14.746-203.065  1.00 50.00      A    N  
ATOM   3577  CA  ALA A 677     154.934  16.002-203.455  1.00 50.00      A    C  
ATOM   3578  CB  ALA A 677     156.377  16.037-202.967  1.00 50.00      A    C  
ATOM   3579  C   ALA A 677     154.884  16.093-204.977  1.00 50.00      A    C  
ATOM   3580  O   ALA A 677     154.429  17.095-205.534  1.00 50.00      A    O  
ATOM   3581  N   GLN A 678     155.289  15.007-205.630  1.00 50.00      A    N  
ATOM   3583  CA  GLN A 678     155.290  14.915-207.088  1.00 50.00      A    C  
ATOM   3584  CB  GLN A 678     155.912  13.587-207.528  1.00 50.00      A    C  
ATOM   3591  C   GLN A 678     153.868  15.029-207.635  1.00 50.00      A    C  
ATOM   3592  O   GLN A 678     153.657  15.545-208.733  1.00 50.00      A    O  
ATOM   3593  N   ARG A 679     152.902  14.519-206.874  1.00 50.00      A    N  
ATOM   3595  CA  ARG A 679     151.496  14.575-207.269  1.00 50.00      A    C  
ATOM   3596  CB  ARG A 679     150.611  13.890-206.222  1.00 50.00      A    C  
ATOM   3608  C   ARG A 679     151.052  16.023-207.430  1.00 50.00      A    C  
ATOM   3609  O   ARG A 679     150.638  16.436-208.515  1.00 50.00      A    O  
ATOM   3610  N   LEU A 680     151.170  16.789-206.348  1.00 50.00      A    N  
ATOM   3612  CA  LEU A 680     150.788  18.198-206.332  1.00 50.00      A    C  
ATOM   3613  CB  LEU A 680     151.108  18.824-204.969  1.00 50.00      A    C  
ATOM   3617  C   LEU A 680     151.482  18.976-207.443  1.00 50.00      A    C  
ATOM   3618  O   LEU A 680     150.846  19.753-208.157  1.00 50.00      A    O  
ATOM   3619  N   GLU A 681     152.786  18.758-207.592  1.00 50.00      A    N  
ATOM   3621  CA  GLU A 681     153.561  19.427-208.634  1.00 50.00      A    C  
ATOM   3622  CB  GLU A 681     155.023  18.972-208.596  1.00 50.00      A    C  
ATOM   3627  C   GLU A 681     152.981  19.109-210.006  1.00 50.00      A    C  
ATOM   3628  O   GLU A 681     152.784  20.002-210.836  1.00 50.00      A    O  
ATOM   3629  N   GLN A 682     152.688  17.832-210.231  1.00 50.00      A    N  
ATOM   3631  CA  GLN A 682     152.142  17.393-211.506  1.00 50.00      A    C  
ATOM   3632  CB  GLN A 682     152.319  15.884-211.677  1.00 50.00      A    C  
ATOM   3639  C   GLN A 682     150.692  17.807-211.735  1.00 50.00      A    C  
ATOM   3640  O   GLN A 682     150.270  17.966-212.882  1.00 50.00      A    O  
ATOM   3641  N   GLU A 683     149.934  17.985-210.657  1.00 50.00      A    N  
ATOM   3643  CA  GLU A 683     148.544  18.408-210.783  1.00 50.00      A    C  
ATOM   3644  CB  GLU A 683     147.813  18.312-209.443  1.00 50.00      A    C  
ATOM   3649  C   GLU A 683     148.498  19.822-211.349  1.00 50.00      A    C  
ATOM   3650  O   GLU A 683     147.596  20.161-212.123  1.00 50.00      A    O  
ATOM   3651  N   ALA A 684     149.506  20.625-211.016  1.00 50.00      A    N  
ATOM   3653  CA  ALA A 684     149.604  21.989-211.528  1.00 50.00      A    C  
ATOM   3654  CB  ALA A 684     150.845  22.675-210.974  1.00 50.00      A    C  
ATOM   3655  C   ALA A 684     149.684  21.884-213.051  1.00 50.00      A    C  
ATOM   3656  O   ALA A 684     149.052  22.656-213.781  1.00 50.00      A    O  
ATOM   3657  N   ARG A 685     150.490  20.933-213.518  1.00 50.00      A    N  
ATOM   3659  CA  ARG A 685     150.652  20.667-214.943  1.00 50.00      A    C  
ATOM   3660  CB  ARG A 685     151.818  19.700-215.183  1.00 50.00      A    C  
ATOM   3672  C   ARG A 685     149.349  20.036-215.428  1.00 50.00      A    C  
ATOM   3673  O   ARG A 685     148.970  20.185-216.585  1.00 50.00      A    O  
ATOM   3674  N   GLY A 686     148.662  19.344-214.523  1.00 50.00      A    N  
ATOM   3676  CA  GLY A 686     147.400  18.710-214.866  1.00 50.00      A    C  
ATOM   3677  C   GLY A 686     146.350  19.735-215.252  1.00 50.00      A    C  
ATOM   3678  O   GLY A 686     145.605  19.537-216.215  1.00 50.00      A    O  
ATOM   3679  N   ARG A 687     146.302  20.837-214.508  1.00 50.00      A    N  
ATOM   3681  CA  ARG A 687     145.351  21.916-214.772  1.00 50.00      A    C  
ATOM   3682  CB  ARG A 687     145.501  23.036-213.734  1.00 50.00      A    C  
ATOM   3694  C   ARG A 687     145.513  22.486-216.183  1.00 50.00      A    C  
ATOM   3695  O   ARG A 687     144.634  23.197-216.673  1.00 50.00      A    O  
ATOM   3696  N   LEU A 688     146.644  22.179-216.820  1.00 50.00      A    N  
ATOM   3698  CA  LEU A 688     146.939  22.633-218.183  1.00 50.00      A    C  
ATOM   3699  CB  LEU A 688     148.259  22.012-218.672  1.00 50.00      A    C  
ATOM   3703  C   LEU A 688     145.801  22.201-219.101  1.00 50.00      A    C  
ATOM   3704  O   LEU A 688     145.237  23.018-219.827  1.00 50.00      A    O  
ATOM   3705  N   GLU A 689     145.452  20.921-218.976  1.00 50.00      A    N  
ATOM   3707  CA  GLU A 689     144.407  20.211-219.720  1.00 50.00      A    C  
ATOM   3708  CB  GLU A 689     144.150  20.791-221.115  1.00 50.00      A    C  
ATOM   3713  C   GLU A 689     144.904  18.781-219.834  1.00 50.00      A    C  
ATOM   3714  O   GLU A 689     145.005  18.221-220.925  1.00 50.00      A    O  
ATOM   3715  N   ARG A 690     145.255  18.214-218.684  1.00 50.00      A    N  
ATOM   3717  CA  ARG A 690     145.770  16.857-218.617  1.00 50.00      A    C  
ATOM   3718  CB  ARG A 690     144.763  15.878-219.233  1.00 50.00      A    C  
ATOM   3730  C   ARG A 690     147.123  16.765-219.317  1.00 50.00      A    C  
ATOM   3731  O   ARG A 690     147.391  15.807-220.031  1.00 50.00      A    O  
ATOM   3732  N   GLN A 691     147.959  17.779-219.101  1.00 50.00      A    N  
ATOM   3734  CA  GLN A 691     149.311  17.870-219.671  1.00 50.00      A    C  
ATOM   3735  CB  GLN A 691     150.296  18.297-218.572  1.00 50.00      A    C  
ATOM   3742  C   GLN A 691     149.813  16.574-220.287  1.00 50.00      A    C  
ATOM   3743  O   GLN A 691     150.091  16.488-221.480  1.00 50.00      A    O  
ATOM   3744  N   LYS A 692     149.934  15.578-219.428  1.00 50.00      A    N  
ATOM   3746  CA  LYS A 692     150.430  14.265-219.783  1.00 50.00      A    C  
ATOM   3747  CB  LYS A 692     150.277  13.366-218.562  1.00 50.00      A    C  
ATOM   3755  C   LYS A 692     149.852  13.625-221.052  1.00 50.00      A    C  
ATOM   3756  O   LYS A 692     150.555  12.899-221.754  1.00 50.00      A    O  
ATOM   3757  N   ILE A 693     148.585  13.896-221.352  1.00 50.00      A    N  
ATOM   3759  CA  ILE A 693     147.963  13.347-222.555  1.00 50.00      A    C  
ATOM   3760  CB  ILE A 693     146.432  13.618-222.610  1.00 50.00      A    C  
ATOM   3764  C   ILE A 693     148.630  13.946-223.791  1.00 50.00      A    C  
ATOM   3765  O   ILE A 693     148.784  13.273-224.814  1.00 50.00      A    O  
ATOM   3766  N   LEU A 694     149.040  15.209-223.680  1.00 50.00      A    N  
ATOM   3768  CA  LEU A 694     149.705  15.913-224.772  1.00 50.00      A    C  
ATOM   3769  CB  LEU A 694     149.998  17.363-224.360  1.00 50.00      A    C  
ATOM   3773  C   LEU A 694     150.995  15.164-225.096  1.00 50.00      A    C  
ATOM   3774  O   LEU A 694     151.314  14.928-226.263  1.00 50.00      A    O  
ATOM   3775  N   ASP A 695     151.713  14.773-224.047  1.00 50.00      A    N  
ATOM   3777  CA  ASP A 695     152.959  14.031-224.190  1.00 50.00      A    C  
ATOM   3778  CB  ASP A 695     153.500  13.619-222.809  1.00 50.00      A    C  
ATOM   3782  C   ASP A 695     152.677  12.785-225.031  1.00 50.00      A    C  
ATOM   3783  O   ASP A 695     153.499  12.377-225.856  1.00 50.00      A    O  
ATOM   3784  N   GLN A 696     151.491  12.208-224.843  1.00 50.00      A    N  
ATOM   3786  CA  GLN A 696     151.083  11.011-225.576  1.00 50.00      A    C  
ATOM   3787  CB  GLN A 696     149.910  10.308-224.883  1.00 50.00      A    C  
ATOM   3794  C   GLN A 696     150.716  11.291-227.030  1.00 50.00      A    C  
ATOM   3795  O   GLN A 696     151.100  10.532-227.922  1.00 50.00      A    O  
ATOM   3796  N   SER A 697     149.990  12.380-227.272  1.00 50.00      A    N  
ATOM   3798  CA  SER A 697     149.575  12.739-228.627  1.00 50.00      A    C  
ATOM   3799  CB  SER A 697     148.840  14.085-228.628  1.00 50.00      A    C  
ATOM   3802  C   SER A 697     150.776  12.788-229.571  1.00 50.00      A    C  
ATOM   3803  O   SER A 697     150.733  12.248-230.683  1.00 50.00      A    O  
ATOM   3804  N   GLU A 698     151.851  13.424-229.116  1.00 50.00      A    N  
ATOM   3806  CA  GLU A 698     153.067  13.527-229.913  1.00 50.00      A    C  
ATOM   3807  CB  GLU A 698     154.039  14.525-229.285  1.00 50.00      A    C  
ATOM   3812  C   GLU A 698     153.712  12.149-230.052  1.00 50.00      A    C  
ATOM   3813  O   GLU A 698     154.269  11.819-231.107  1.00 50.00      A    O  
ATOM   3814  N   ALA A 699     153.615  11.344-228.995  1.00 50.00      A    N  
ATOM   3816  CA  ALA A 699     154.158   9.989-229.002  1.00 50.00      A    C  
ATOM   3817  CB  ALA A 699     153.994   9.341-227.631  1.00 50.00      A    C  
ATOM   3818  C   ALA A 699     153.404   9.193-230.063  1.00 50.00      A    C  
ATOM   3819  O   ALA A 699     154.002   8.427-230.821  1.00 50.00      A    O  
ATOM   3820  N   GLU A 700     152.093   9.415-230.144  1.00 50.00      A    N  
ATOM   3822  CA  GLU A 700     151.251   8.744-231.130  1.00 50.00      A    C  
ATOM   3823  CB  GLU A 700     149.785   9.124-230.942  1.00 50.00      A    C  
ATOM   3828  C   GLU A 700     151.701   9.185-232.513  1.00 50.00      A    C  
ATOM   3829  O   GLU A 700     151.683   8.403-233.465  1.00 50.00      A    O  
ATOM   3830  N   LYS A 701     152.069  10.459-232.617  1.00 50.00      A    N  
ATOM   3832  CA  LYS A 701     152.551  11.035-233.866  1.00 50.00      A    C  
ATOM   3833  CB  LYS A 701     152.918  12.509-233.650  1.00 50.00      A    C  
ATOM   3841  C   LYS A 701     153.776  10.232-234.292  1.00 50.00      A    C  
ATOM   3842  O   LYS A 701     153.899   9.846-235.451  1.00 50.00      A    O  
ATOM   3843  N   ALA A 702     154.657   9.955-233.333  1.00 50.00      A    N  
ATOM   3845  CA  ALA A 702     155.869   9.185-233.599  1.00 50.00      A    C  
ATOM   3846  CB  ALA A 702     156.734   9.116-232.348  1.00 50.00      A    C  
ATOM   3847  C   ALA A 702     155.485   7.782-234.059  1.00 50.00      A    C  
ATOM   3848  O   ALA A 702     156.100   7.223-234.963  1.00 50.00      A    O  
ATOM   3849  N   ARG A 703     154.451   7.226-233.435  1.00 50.00      A    N  
ATOM   3851  CA  ARG A 703     153.967   5.898-233.786  1.00 50.00      A    C  
ATOM   3852  CB  ARG A 703     152.872   5.454-232.812  1.00 50.00      A    C  
ATOM   3864  C   ARG A 703     153.410   5.953-235.208  1.00 50.00      A    C  
ATOM   3865  O   ARG A 703     153.583   5.016-235.987  1.00 50.00      A    O  
ATOM   3866  N   LYS A 704     152.738   7.057-235.531  1.00 50.00      A    N  
ATOM   3868  CA  LYS A 704     152.160   7.262-236.856  1.00 50.00      A    C  
ATOM   3869  CB  LYS A 704     151.373   8.571-236.902  1.00 50.00      A    C  
ATOM   3877  C   LYS A 704     153.268   7.292-237.898  1.00 50.00      A    C  
ATOM   3878  O   LYS A 704     153.142   6.686-238.960  1.00 50.00      A    O  
ATOM   3879  N   GLU A 705     154.356   7.979-237.558  1.00 50.00      A    N  
ATOM   3881  CA  GLU A 705     155.531   8.101-238.417  1.00 50.00      A    C  
ATOM   3882  CB  GLU A 705     156.629   8.849-237.652  1.00 50.00      A    C  
ATOM   3887  C   GLU A 705     156.004   6.703-238.803  1.00 50.00      A    C  
ATOM   3888  O   GLU A 705     156.243   6.417-239.978  1.00 50.00      A    O  
ATOM   3889  N   LEU A 706     156.073   5.817-237.813  1.00 50.00      A    N  
ATOM   3891  CA  LEU A 706     156.491   4.439-238.039  1.00 50.00      A    C  
ATOM   3892  CB  LEU A 706     156.660   3.700-236.708  1.00 50.00      A    C  
ATOM   3896  C   LEU A 706     155.508   3.693-238.938  1.00 50.00      A    C  
ATOM   3897  O   LEU A 706     155.923   2.945-239.824  1.00 50.00      A    O  
ATOM   3898  N   LEU A 707     154.212   3.899-238.711  1.00 50.00      A    N  
ATOM   3900  CA  LEU A 707     153.179   3.249-239.518  1.00 50.00      A    C  
ATOM   3901  CB  LEU A 707     151.771   3.635-239.054  1.00 50.00      A    C  
ATOM   3905  C   LEU A 707     153.331   3.580-240.998  1.00 50.00      A    C  
ATOM   3906  O   LEU A 707     153.365   2.682-241.834  1.00 50.00      A    O  
ATOM   3907  N   GLU A 708     153.404   4.865-241.329  1.00 50.00      A    N  
ATOM   3909  CA  GLU A 708     153.571   5.240-242.726  1.00 50.00      A    C  
ATOM   3910  CB  GLU A 708     153.369   6.744-242.956  1.00 50.00      A    C  
ATOM   3915  C   GLU A 708     154.925   4.763-243.240  1.00 50.00      A    C  
ATOM   3916  O   GLU A 708     155.070   4.498-244.430  1.00 50.00      A    O  
ATOM   3917  N   LEU A 709     155.899   4.609-242.343  1.00 50.00      A    N  
ATOM   3919  CA  LEU A 709     157.217   4.115-242.741  1.00 50.00      A    C  
ATOM   3920  CB  LEU A 709     158.250   4.302-241.622  1.00 50.00      A    C  
ATOM   3924  C   LEU A 709     157.106   2.637-243.123  1.00 50.00      A    C  
ATOM   3925  O   LEU A 709     157.685   2.210-244.126  1.00 50.00      A    O  
ATOM   3926  N   GLU A 710     156.349   1.871-242.334  1.00 50.00      A    N  
ATOM   3928  CA  GLU A 710     156.146   0.447-242.613  1.00 50.00      A    C  
ATOM   3929  CB  GLU A 710     155.310  -0.236-241.501  1.00 50.00      A    C  
ATOM   3934  C   GLU A 710     155.478   0.326-243.983  1.00 50.00      A    C  
ATOM   3935  O   GLU A 710     155.728  -0.627-244.728  1.00 50.00      A    O  
ATOM   3936  N   ALA A 711     154.708   1.350-244.340  1.00 50.00      A    N  
ATOM   3938  CA  ALA A 711     154.006   1.403-245.619  1.00 50.00      A    C  
ATOM   3939  CB  ALA A 711     152.786   2.312-245.512  1.00 50.00      A    C  
ATOM   3940  C   ALA A 711     154.943   1.897-246.719  1.00 50.00      A    C  
ATOM   3941  O   ALA A 711     154.872   1.438-247.860  1.00 50.00      A    O  
ATOM   3942  N   MET A 712     155.812   2.843-246.368  1.00 50.00      A    N  
ATOM   3944  CA  MET A 712     156.780   3.399-247.307  1.00 50.00      A    C  
ATOM   3945  CB  MET A 712     157.490   4.609-246.693  1.00 50.00      A    C  
ATOM   3949  C   MET A 712     157.799   2.330-247.682  1.00 50.00      A    C  
ATOM   3950  O   MET A 712     158.153   2.188-248.851  1.00 50.00      A    O  
ATOM   3951  N   SER A 713     158.292   1.609-246.677  1.00 50.00      A    N  
ATOM   3953  CA  SER A 713     159.256   0.534-246.897  1.00 50.00      A    C  
ATOM   3954  CB  SER A 713     159.770  -0.005-245.560  1.00 50.00      A    C  
ATOM   3957  C   SER A 713     158.591  -0.597-247.677  1.00 50.00      A    C  
ATOM   3958  O   SER A 713     159.265  -1.385-248.340  1.00 50.00      A    O  
ATOM   3959  N   MET A 714     157.273  -0.708-247.525  1.00 50.00      A    N  
ATOM   3961  CA  MET A 714     156.482  -1.722-248.217  1.00 50.00      A    C  
ATOM   3962  CB  MET A 714     155.168  -1.967-247.470  1.00 50.00      A    C  
ATOM   3966  C   MET A 714     156.193  -1.295-249.653  1.00 50.00      A    C  
ATOM   3967  O   MET A 714     155.872  -2.127-250.504  1.00 50.00      A    O  
ATOM   3968  N   ALA A 715     156.156   0.020-249.797  1.00 50.00      A    N  
ATOM   3970  CA  ALA A 715     156.003   0.679-251.091  1.00 50.00      A    C  
ATOM   3971  CB  ALA A 715     155.745   2.168-250.900  1.00 50.00      A    C  
ATOM   3972  C   ALA A 715     157.249   0.462-251.943  1.00 50.00      A    C  
ATOM   3973  O   ALA A 715     157.157   0.217-253.147  1.00 50.00      A    O  
ATOM      9  N   VAL A 716     158.421   0.471-251.305  1.00 50.00      A    N  
ATOM     11  CA  VAL A 716     159.697   0.297-251.993  1.00 50.00      A    C  
ATOM     12  CB  VAL A 716     160.885   0.491-251.014  1.00 50.00      A    C  
ATOM     15  C   VAL A 716     159.784  -1.094-252.616  1.00 50.00      A    C  
ATOM     16  O   VAL A 716     159.601  -1.263-253.818  1.00 50.00      A    O  
ATOM     17  N   GLU A 717     160.038  -2.091-251.776  1.00 50.00      A    N  
ATOM     19  CA  GLU A 717     160.175  -3.467-252.236  1.00 50.00      A    C  
ATOM     20  CB  GLU A 717     160.185  -4.422-251.041  1.00 50.00      A    C  
ATOM     25  C   GLU A 717     159.185  -3.954-253.293  1.00 50.00      A    C  
ATOM     26  O   GLU A 717     159.552  -4.736-254.169  1.00 50.00      A    O  
ATOM     27  N   SER A 718     157.935  -3.513-253.218  1.00 50.00      A    N  
ATOM     29  CA  SER A 718     156.947  -3.956-254.201  1.00 50.00      A    C  
ATOM     30  CB  SER A 718     156.501  -5.389-253.874  1.00 50.00      A    C  
ATOM     33  C   SER A 718     155.730  -3.029-254.291  1.00 50.00      A    C  
ATOM     34  O   SER A 718     155.259  -2.489-253.279  1.00 50.00      A    O  
ATOM     35  N   THR A 719     155.280  -2.810-255.523  1.00 50.00      A    N  
ATOM     37  CA  THR A 719     154.123  -1.973-255.848  1.00 50.00      A    C  
ATOM     38  CB  THR A 719     154.491  -0.457-255.860  1.00 50.00      A    C  
ATOM     42  C   THR A 719     153.642  -2.424-257.237  1.00 50.00      A    C  
ATOM     43  O   THR A 719     154.451  -2.894-258.053  1.00 50.00      A    O  
ATOM     44  N   GLY A 720     152.332  -2.383-257.466  1.00 50.00      A    N  
ATOM     46  CA  GLY A 720     151.804  -2.810-258.755  1.00 50.00      A    C  
ATOM     47  C   GLY A 720     150.754  -3.909-258.721  1.00 50.00      A    C  
ATOM     48  O   GLY A 720     150.038  -4.067-257.743  1.00 50.00      A    O  
ATOM     49  N   ASN A 721     150.699  -4.708-259.781  1.00 50.00      A    N  
ATOM     51  CA  ASN A 721     149.723  -5.788-259.887  1.00 50.00      A    C  
ATOM     52  CB  ASN A 721     148.886  -5.590-261.152  1.00 50.00      A    C  
ATOM     58  C   ASN A 721     150.372  -7.171-259.898  1.00 50.00      A    C  
ATOM     59  O   ASN A 721     150.707  -7.698-260.958  1.00 50.00      A    O  
ATOM     60  N   ALA A 722     150.541  -7.757-258.718  1.00 50.00      A    N  
ATOM     62  CA  ALA A 722     151.134  -9.083-258.606  1.00 50.00      A    C  
ATOM     63  CB  ALA A 722     151.827  -9.241-257.260  1.00 50.00      A    C  
ATOM     64  C   ALA A 722     150.038 -10.132-258.771  1.00 50.00      A    C  
ATOM     65  O   ALA A 722     148.981 -10.043-258.140  1.00 50.00      A    O  
ATOM     66  N   LYS A 723     150.287 -11.111-259.635  1.00 50.00      A    N  
ATOM     68  CA  LYS A 723     149.326 -12.181-259.892  1.00 50.00      A    C  
ATOM     69  CB  LYS A 723     148.531 -11.917-261.175  1.00 50.00      A    C  
ATOM     77  C   LYS A 723     150.061 -13.505-260.027  1.00 50.00      A    C  
ATOM     78  O   LYS A 723     151.156 -13.559-260.586  1.00 50.00      A    O  
ATOM     79  N   ALA A 724     149.439 -14.575-259.545  1.00 50.00      A    N  
ATOM     81  CA  ALA A 724     150.040 -15.899-259.612  1.00 50.00      A    C  
ATOM     82  CB  ALA A 724     150.881 -16.154-258.362  1.00 50.00      A    C  
ATOM     83  C   ALA A 724     148.976 -16.979-259.762  1.00 50.00      A    C  
ATOM     84  O   ALA A 724     147.792 -16.683-259.922  1.00 50.00      A    O  
ATOM     85  N   GLU A 725     149.430 -18.227-259.733  1.00 50.00      A    N  
ATOM     87  CA  GLU A 725     148.583 -19.410-259.846  1.00 50.00      A    C  
ATOM     88  CB  GLU A 725     147.758 -19.623-258.571  1.00 50.00      A    C  
ATOM     93  C   GLU A 725     147.698 -19.586-261.077  1.00 50.00      A    C  
ATOM     94  O   GLU A 725     146.725 -18.864-261.287  1.00 50.00      A    O  
ATOM     95  N   ALA A 726     148.073 -20.572-261.885  1.00 50.00      A    N  
ATOM     97  CA  ALA A 726     147.351 -20.980-263.086  1.00 50.00      A    C  
ATOM     98  CB  ALA A 726     145.905 -21.318-262.720  1.00 50.00      A    C  
ATOM     99  C   ALA A 726     147.377 -20.162-264.379  1.00 50.00      A    C  
ATOM    100  O   ALA A 726     147.932 -19.067-264.460  1.00 50.00      A    O  
ATOM    101  N   GLU A 727     146.862 -20.825-265.411  1.00 50.00      A    N  
ATOM    103  CA  GLU A 727     146.698 -20.348-266.783  1.00 50.00      A    C  
ATOM    104  CB  GLU A 727     145.276 -20.666-267.250  1.00 50.00      A    C  
ATOM    109  C   GLU A 727     147.174 -18.966-267.258  1.00 50.00      A    C  
ATOM    110  O   GLU A 727     148.332 -18.597-267.047  1.00 50.00      A    O  
ATOM    111  N   SER A 728     146.298 -18.243-267.955  1.00 50.00      A    N  
ATOM    113  CA  SER A 728     146.622 -16.940-268.533  1.00 50.00      A    C  
ATOM    114  CB  SER A 728     146.213 -16.930-270.009  1.00 50.00      A    C  
ATOM    117  C   SER A 728     146.080 -15.677-267.862  1.00 50.00      A    C  
ATOM    118  O   SER A 728     145.098 -15.711-267.121  1.00 50.00      A    O  
ATOM    119  N   ARG A 729     146.740 -14.562-268.172  1.00 50.00      A    N  
ATOM    121  CA  ARG A 729     146.402 -13.231-267.671  1.00 50.00      A    C  
ATOM    122  CB  ARG A 729     146.795 -13.079-266.193  1.00 50.00      A    C  
ATOM    134  C   ARG A 729     147.137 -12.203-268.530  1.00 50.00      A    C  
ATOM    135  O   ARG A 729     147.995 -12.567-269.337  1.00 50.00      A    O  
ATOM    136  N   ALA A 730     146.806 -10.927-268.357  1.00 50.00      A    N  
ATOM    138  CA  ALA A 730     147.442  -9.854-269.118  1.00 50.00      A    C  
ATOM    139  CB  ALA A 730     146.913  -9.833-270.550  1.00 50.00      A    C  
ATOM    140  C   ALA A 730     147.187  -8.514-268.441  1.00 50.00      A    C  
ATOM    141  O   ALA A 730     146.102  -8.276-267.910  1.00 50.00      A    O  
ATOM    142  N   GLU A 731     148.195  -7.646-268.457  1.00 50.00      A    N  
ATOM    144  CA  GLU A 731     148.090  -6.329-267.837  1.00 50.00      A    C  
ATOM    145  CB  GLU A 731     148.173  -6.463-266.312  1.00 50.00      A    C  
ATOM    150  C   GLU A 731     149.157  -5.368-268.361  1.00 50.00      A    C  
ATOM    151  O   GLU A 731     150.313  -5.393-267.920  1.00 50.00      A    O  
ATOM    152  N   ALA A 732     148.757  -4.531-269.316  1.00 50.00      A    N  
ATOM    154  CA  ALA A 732     149.653  -3.558-269.933  1.00 50.00      A    C  
ATOM    155  CB  ALA A 732     150.956  -4.227-270.344  1.00 50.00      A    C  
ATOM    156  C   ALA A 732     148.994  -2.879-271.139  1.00 50.00      A    C  
ATOM    157  O   ALA A 732     148.138  -2.014-270.973  1.00 50.00      A    O  
ATOM    158  N   ALA A 733     149.377  -3.291-272.346  1.00 50.00      A    N  
ATOM    160  CA  ALA A 733     148.827  -2.714-273.571  1.00 50.00      A    C  
ATOM    161  CB  ALA A 733     149.330  -1.284-273.754  1.00 50.00      A    C  
ATOM    162  C   ALA A 733     149.197  -3.556-274.788  1.00 50.00      A    C  
ATOM    163  O   ALA A 733     148.325  -4.032-275.509  1.00 50.00      A    O  
ATOM    164  N   ARG A 734     150.500  -3.737-274.992  1.00 50.00      A    N  
ATOM    166  CA  ARG A 734     151.056  -4.511-276.108  1.00 50.00      A    C  
ATOM    167  CB  ARG A 734     151.188  -6.004-275.744  1.00 50.00      A    C  
ATOM    179  C   ARG A 734     150.315  -4.332-277.441  1.00 50.00      A    C  
ATOM    180  O   ARG A 734     150.170  -5.278-278.218  1.00 50.00      A    O  
ATOM    181  N   ILE A 735     149.912  -3.097-277.724  1.00 50.00      A    N  
ATOM    183  CA  ILE A 735     149.189  -2.765-278.950  1.00 50.00      A    C  
ATOM    184  CB  ILE A 735     148.386  -1.449-278.778  1.00 50.00      A    C  
ATOM    188  C   ILE A 735     150.105  -2.654-280.177  1.00 50.00      A    C  
ATOM    189  O   ILE A 735     150.027  -1.690-280.944  1.00 50.00      A    O  
ATOM    190  N   GLU A 736     150.949  -3.663-280.370  1.00 50.00      A    N  
ATOM    192  CA  GLU A 736     151.890  -3.707-281.487  1.00 50.00      A    C  
ATOM    193  CB  GLU A 736     152.689  -5.012-281.445  1.00 50.00      A    C  
ATOM    198  C   GLU A 736     151.156  -3.609-282.821  1.00 50.00      A    C  
ATOM    199  O   GLU A 736     151.136  -2.553-283.459  1.00 50.00      A    O  
ATOM    200  N   GLY A 737     150.539  -4.717-283.223  1.00 50.00      A    N  
ATOM    202  CA  GLY A 737     149.807  -4.761-284.477  1.00 50.00      A    C  
ATOM    203  C   GLY A 737     148.706  -3.723-284.550  1.00 50.00      A    C  
ATOM    204  O   GLY A 737     148.506  -3.094-285.590  1.00 50.00      A    O  
ATOM    205  N   GLU A 738     148.006  -3.533-283.436  1.00 50.00      A    N  
ATOM    207  CA  GLU A 738     146.918  -2.563-283.347  1.00 50.00      A    C  
ATOM    208  CB  GLU A 738     146.367  -2.532-281.921  1.00 50.00      A    C  
ATOM    213  C   GLU A 738     147.397  -1.178-283.770  1.00 50.00      A    C  
ATOM    214  O   GLU A 738     146.735  -0.495-284.556  1.00 50.00      A    O  
ATOM    215  N   GLY A 739     148.563  -0.782-283.266  1.00 50.00      A    N  
ATOM    217  CA  GLY A 739     149.130   0.505-283.624  1.00 50.00      A    C  
ATOM    218  C   GLY A 739     149.442   0.509-285.107  1.00 50.00      A    C  
ATOM    219  O   GLY A 739     149.218   1.505-285.799  1.00 50.00      A    O  
ATOM    220  N   SER A 740     149.927  -0.627-285.600  1.00 50.00      A    N  
ATOM    222  CA  SER A 740     150.259  -0.789-287.012  1.00 50.00      A    C  
ATOM    223  CB  SER A 740     150.980  -2.120-287.234  1.00 50.00      A    C  
ATOM    226  C   SER A 740     149.000  -0.724-287.877  1.00 50.00      A    C  
ATOM    227  O   SER A 740     149.061  -0.328-289.042  1.00 50.00      A    O  
ATOM    228  N   VAL A 741     147.866  -1.131-287.308  1.00 50.00      A    N  
ATOM    230  CA  VAL A 741     146.592  -1.098-288.024  1.00 50.00      A    C  
ATOM    231  CB  VAL A 741     145.480  -1.849-287.251  1.00 50.00      A    C  
ATOM    234  C   VAL A 741     146.181   0.360-288.216  1.00 50.00      A    C  
ATOM    235  O   VAL A 741     145.730   0.751-289.295  1.00 50.00      A    O  
ATOM    236  N   LEU A 742     146.345   1.160-287.166  1.00 50.00      A    N  
ATOM    238  CA  LEU A 742     146.012   2.581-287.226  1.00 50.00      A    C  
ATOM    239  CB  LEU A 742     146.235   3.246-285.866  1.00 50.00      A    C  
ATOM    243  C   LEU A 742     146.888   3.241-288.285  1.00 50.00      A    C  
ATOM    244  O   LEU A 742     146.407   4.023-289.107  1.00 50.00      A    O  
ATOM    245  N   GLN A 743     148.170   2.884-288.279  1.00 50.00      A    N  
ATOM    247  CA  GLN A 743     149.138   3.406-289.240  1.00 50.00      A    C  
ATOM    248  CB  GLN A 743     150.544   3.381-288.630  1.00 50.00      A    C  
ATOM    255  C   GLN A 743     149.091   2.537-290.499  1.00 50.00      A    C  
ATOM    256  O   GLN A 743     150.125   2.094-291.010  1.00 50.00      A    O  
ATOM    257  N   ALA A 744     147.878   2.300-290.990  1.00 50.00      A    N  
ATOM    259  CA  ALA A 744     147.651   1.479-292.174  1.00 50.00      A    C  
ATOM    260  CB  ALA A 744     146.160   1.380-292.466  1.00 50.00      A    C  
ATOM    261  C   ALA A 744     148.391   1.991-293.401  1.00 50.00      A    C  
ATOM    262  O   ALA A 744     148.332   3.176-293.733  1.00 50.00      A    O  
ATOM    263  N   LYS A 745     149.074   1.079-294.084  1.00 50.00      A    N  
ATOM    265  CA  LYS A 745     149.825   1.424-295.282  1.00 50.00      A    C  
ATOM    266  CB  LYS A 745     150.661   0.228-295.751  1.00 50.00      A    C  
ATOM    274  C   LYS A 745     148.842   1.816-296.380  1.00 50.00      A    C  
ATOM    275  O   LYS A 745     147.918   1.062-296.685  1.00 50.00      A    O  
ATOM    276  N   LEU A 746     149.047   2.988-296.974  1.00 50.00      A    N  
ATOM    278  CA  LEU A 746     148.179   3.466-298.049  1.00 50.00      A    C  
ATOM    279  CB  LEU A 746     148.729   4.755-298.665  1.00 50.00      A    C  
ATOM    283  C   LEU A 746     148.033   2.396-299.128  1.00 50.00      A    C  
ATOM    284  O   LEU A 746     146.922   2.064-299.540  1.00 50.00      A    O  
ATOM    285  N   LYS A 747     149.163   1.834-299.552  1.00 50.00      A    N  
ATOM    287  CA  LYS A 747     149.169   0.787-300.570  1.00 50.00      A    C  
ATOM    288  CB  LYS A 747     150.592   0.269-300.806  1.00 50.00      A    C  
ATOM    296  C   LYS A 747     148.254  -0.376-300.193  1.00 50.00      A    C  
ATOM    297  O   LYS A 747     147.673  -1.019-301.064  1.00 50.00      A    O  
ATOM    298  N   ALA A 748     148.122  -0.631-298.895  1.00 50.00      A    N  
ATOM    300  CA  ALA A 748     147.272  -1.714-298.412  1.00 50.00      A    C  
ATOM    301  CB  ALA A 748     147.530  -1.971-296.932  1.00 50.00      A    C  
ATOM    302  C   ALA A 748     145.807  -1.356-298.640  1.00 50.00      A    C  
ATOM    303  O   ALA A 748     145.004  -2.205-299.024  1.00 50.00      A    O  
ATOM    304  N   GLN A 749     145.474  -0.088-298.415  1.00 50.00      A    N  
ATOM    306  CA  GLN A 749     144.110   0.394-298.602  1.00 50.00      A    C  
ATOM    307  CB  GLN A 749     143.960   1.808-298.034  1.00 50.00      A    C  
ATOM    314  C   GLN A 749     143.745   0.379-300.081  1.00 50.00      A    C  
ATOM    315  O   GLN A 749     142.618   0.048-300.444  1.00 50.00      A    O  
ATOM    316  N   ALA A 750     144.709   0.734-300.927  1.00 50.00      A    N  
ATOM    318  CA  ALA A 750     144.503   0.753-302.371  1.00 50.00      A    C  
ATOM    319  CB  ALA A 750     145.767   1.225-303.077  1.00 50.00      A    C  
ATOM    320  C   ALA A 750     144.114  -0.640-302.858  1.00 50.00      A    C  
ATOM    321  O   ALA A 750     143.021  -0.837-303.386  1.00 50.00      A    O  
ATOM    322  N   LEU A 751     144.992  -1.611-302.620  1.00 50.00      A    N  
ATOM    324  CA  LEU A 751     144.753  -2.994-303.024  1.00 50.00      A    C  
ATOM    325  CB  LEU A 751     145.845  -3.911-302.465  1.00 50.00      A    C  
ATOM    329  C   LEU A 751     143.383  -3.494-302.574  1.00 50.00      A    C  
ATOM    330  O   LEU A 751     142.770  -4.332-303.236  1.00 50.00      A    O  
ATOM    331  N   ALA A 752     142.910  -2.976-301.442  1.00 50.00      A    N  
ATOM    333  CA  ALA A 752     141.612  -3.363-300.900  1.00 50.00      A    C  
ATOM    334  CB  ALA A 752     141.384  -2.693-299.552  1.00 50.00      A    C  
ATOM    335  C   ALA A 752     140.484  -3.013-301.866  1.00 50.00      A    C  
ATOM    336  O   ALA A 752     139.717  -3.887-302.272  1.00 50.00      A    O  
ATOM    337  N   ILE A 753     140.405  -1.743-302.257  1.00 50.00      A    N  
ATOM    339  CA  ILE A 753     139.363  -1.291-303.177  1.00 50.00      A    C  
ATOM    340  CB  ILE A 753     139.256   0.259-303.219  1.00 50.00      A    C  
ATOM    344  C   ILE A 753     139.588  -1.832-304.587  1.00 50.00      A    C  
ATOM    345  O   ILE A 753     138.632  -2.129-305.307  1.00 50.00      A    O  
ATOM    346  N   GLU A 754     140.853  -1.971-304.972  1.00 50.00      A    N  
ATOM    348  CA  GLU A 754     141.208  -2.487-306.290  1.00 50.00      A    C  
ATOM    349  CB  GLU A 754     142.722  -2.401-306.510  1.00 50.00      A    C  
ATOM    354  C   GLU A 754     140.744  -3.934-306.451  1.00 50.00      A    C  
ATOM    355  O   GLU A 754     140.317  -4.341-307.535  1.00 50.00      A    O  
ATOM    356  N   THR A 755     140.819  -4.702-305.368  1.00 50.00      A    N  
ATOM    358  CA  THR A 755     140.418  -6.103-305.399  1.00 50.00      A    C  
ATOM    359  CB  THR A 755     141.111  -6.919-304.268  1.00 50.00      A    C  
ATOM    363  C   THR A 755     138.898  -6.295-305.350  1.00 50.00      A    C  
ATOM    364  O   THR A 755     138.392  -7.313-305.820  1.00 50.00      A    O  
ATOM    365  N   GLU A 756     138.170  -5.295-304.846  1.00 50.00      A    N  
ATOM    367  CA  GLU A 756     136.708  -5.373-304.743  1.00 50.00      A    C  
ATOM    368  CB  GLU A 756     136.106  -4.025-304.338  1.00 50.00      A    C  
ATOM    373  C   GLU A 756     136.009  -5.878-306.002  1.00 50.00      A    C  
ATOM    374  O   GLU A 756     134.903  -6.424-305.932  1.00 50.00      A    O  
ATOM    375  N   ALA A 757     136.662  -5.706-307.148  1.00 50.00      A    N  
ATOM    377  CA  ALA A 757     136.122  -6.149-308.429  1.00 50.00      A    C  
ATOM    378  CB  ALA A 757     137.166  -5.980-309.524  1.00 50.00      A    C  
ATOM    379  C   ALA A 757     135.655  -7.603-308.364  1.00 50.00      A    C  
ATOM    380  O   ALA A 757     134.659  -7.969-308.989  1.00 50.00      A    O  
ATOM    381  N   GLU A 758     136.375  -8.425-307.603  1.00 50.00      A    N  
ATOM    383  CA  GLU A 758     136.025  -9.833-307.451  1.00 50.00      A    C  
ATOM    384  CB  GLU A 758     137.144 -10.596-306.732  1.00 50.00      A    C  
ATOM    389  C   GLU A 758     134.703  -9.968-306.695  1.00 50.00      A    C  
ATOM    390  O   GLU A 758     133.816 -10.713-307.116  1.00 50.00      A    O  
ATOM    391  N   LEU A 759     134.554  -9.198-305.618  1.00 50.00      A    N  
ATOM    393  CA  LEU A 759     133.333  -9.226-304.816  1.00 50.00      A    C  
ATOM    394  CB  LEU A 759     133.434  -8.286-303.609  1.00 50.00      A    C  
ATOM    398  C   LEU A 759     132.145  -8.812-305.675  1.00 50.00      A    C  
ATOM    399  O   LEU A 759     131.055  -9.376-305.559  1.00 50.00      A    O  
ATOM    400  N   GLU A 760     132.359  -7.817-306.533  1.00 50.00      A    N  
ATOM    402  CA  GLU A 760     131.304  -7.331-307.414  1.00 50.00      A    C  
ATOM    403  CB  GLU A 760     131.785  -6.145-308.248  1.00 50.00      A    C  
ATOM    408  C   GLU A 760     130.836  -8.450-308.336  1.00 50.00      A    C  
ATOM    409  O   GLU A 760     129.646  -8.564-308.625  1.00 50.00      A    O  
ATOM    410  N   ARG A 761     131.772  -9.285-308.779  1.00 50.00      A    N  
ATOM    412  CA  ARG A 761     131.444 -10.402-309.659  1.00 50.00      A    C  
ATOM    413  CB  ARG A 761     132.710 -11.158-310.068  1.00 50.00      A    C  
ATOM    425  C   ARG A 761     130.470 -11.341-308.955  1.00 50.00      A    C  
ATOM    426  O   ARG A 761     129.435 -11.699-309.514  1.00 50.00      A    O  
ATOM    427  N   VAL A 762     130.782 -11.687-307.708  1.00 50.00      A    N  
ATOM    429  CA  VAL A 762     129.934 -12.568-306.907  1.00 50.00      A    C  
ATOM    430  CB  VAL A 762     130.568 -12.856-305.523  1.00 50.00      A    C  
ATOM    433  C   VAL A 762     128.556 -11.929-306.717  1.00 50.00      A    C  
ATOM    434  O   VAL A 762     127.568 -12.614-306.443  1.00 50.00      A    O  
ATOM    435  N   LYS A 763     128.501 -10.608-306.853  1.00 50.00      A    N  
ATOM    437  CA  LYS A 763     127.252  -9.869-306.718  1.00 50.00      A    C  
ATOM    438  CB  LYS A 763     127.536  -8.409-306.354  1.00 50.00      A    C  
ATOM    446  C   LYS A 763     126.486  -9.954-308.038  1.00 50.00      A    C  
ATOM    447  O   LYS A 763     125.340 -10.400-308.071  1.00 50.00      A    O  
ATOM    448  N   LYS A 764     127.156  -9.596-309.132  1.00 50.00      A    N  
ATOM    450  CA  LYS A 764     126.553  -9.622-310.462  1.00 50.00      A    C  
ATOM    451  CB  LYS A 764     127.437  -8.886-311.472  1.00 50.00      A    C  
ATOM    459  C   LYS A 764     126.171 -11.009-310.970  1.00 50.00      A    C  
ATOM    460  O   LYS A 764     125.224 -11.148-311.745  1.00 50.00      A    O  
ATOM    461  N   VAL A 765     126.892 -12.037-310.532  1.00 50.00      A    N  
ATOM    463  CA  VAL A 765     126.568 -13.401-310.943  1.00 50.00      A    C  
ATOM    464  CB  VAL A 765     127.638 -14.431-310.491  1.00 50.00      A    C  
ATOM    467  C   VAL A 765     125.211 -13.769-310.343  1.00 50.00      A    C  
ATOM    468  O   VAL A 765     124.543 -14.695-310.809  1.00 50.00      A    O  
ATOM    469  N   ARG A 766     124.834 -13.045-309.290  1.00 50.00      A    N  
ATOM    471  CA  ARG A 766     123.560 -13.229-308.601  1.00 50.00      A    C  
ATOM    472  CB  ARG A 766     123.696 -12.824-307.127  1.00 50.00      A    C  
ATOM    484  C   ARG A 766     122.545 -12.324-309.296  1.00 50.00      A    C  
ATOM    485  O   ARG A 766     121.368 -12.659-309.404  1.00 50.00      A    O  
ATOM    486  N   GLU A 767     123.019 -11.175-309.775  1.00 50.00      A    N  
ATOM    488  CA  GLU A 767     122.174 -10.214-310.480  1.00 50.00      A    C  
ATOM    489  CB  GLU A 767     122.951  -8.920-310.743  1.00 50.00      A    C  
ATOM    494  C   GLU A 767     121.680 -10.804-311.801  1.00 50.00      A    C  
ATOM    495  O   GLU A 767     120.629 -10.414-312.311  1.00 50.00      A    O  
ATOM    496  N   MET A 768     122.441 -11.753-312.341  1.00 50.00      A    N  
ATOM    498  CA  MET A 768     122.090 -12.414-313.596  1.00 50.00      A    C  
ATOM    499  CB  MET A 768     123.210 -13.355-314.042  1.00 50.00      A    C  
ATOM    503  C   MET A 768     120.764 -13.168-313.527  1.00 50.00      A    C  
ATOM    504  O   MET A 768     120.212 -13.551-314.562  1.00 50.00      A    O  
ATOM    505  N   GLU A 769     120.242 -13.354-312.314  1.00 50.00      A    N  
ATOM    507  CA  GLU A 769     118.965 -14.038-312.111  1.00 50.00      A    C  
ATOM    508  CB  GLU A 769     118.653 -14.162-310.614  1.00 50.00      A    C  
ATOM    513  C   GLU A 769     117.855 -13.259-312.821  1.00 50.00      A    C  
ATOM    514  O   GLU A 769     116.750 -13.764-313.022  1.00 50.00      A    O  
ATOM    515  N   LEU A 770     118.189 -12.036-313.233  1.00 50.00      A    N  
ATOM    517  CA  LEU A 770     117.292 -11.132-313.950  1.00 50.00      A    C  
ATOM    518  CB  LEU A 770     118.109  -9.947-314.481  1.00 50.00      A    C  
ATOM    522  C   LEU A 770     116.597 -11.845-315.111  1.00 50.00      A    C  
ATOM    523  O   LEU A 770     115.446 -11.543-315.437  1.00 50.00      A    O  
ATOM    524  N   ILE A 771     117.297 -12.798-315.722  1.00 50.00      A    N  
ATOM    526  CA  ILE A 771     116.765 -13.564-316.848  1.00 50.00      A    C  
ATOM    527  CB  ILE A 771     117.791 -14.624-317.336  1.00 50.00      A    C  
ATOM    531  C   ILE A 771     115.426 -14.234-316.511  1.00 50.00      A    C  
ATOM    532  O   ILE A 771     114.646 -14.561-317.411  1.00 50.00      A    O  
ATOM    533  N   TYR A 772     115.157 -14.396-315.217  1.00 50.00      A    N  
ATOM    535  CA  TYR A 772     113.921 -15.005-314.732  1.00 50.00      A    C  
ATOM    536  CB  TYR A 772     113.830 -14.883-313.210  1.00 50.00      A    C  
ATOM    545  C   TYR A 772     112.696 -14.362-315.374  1.00 50.00      A    C  
ATOM    546  O   TYR A 772     111.716 -15.041-315.680  1.00 50.00      A    O  
ATOM    547  N   ALA A 773     112.770 -13.053-315.596  1.00 50.00      A    N  
ATOM    549  CA  ALA A 773     111.680 -12.308-316.215  1.00 50.00      A    C  
ATOM    550  CB  ALA A 773     111.892 -10.810-316.021  1.00 50.00      A    C  
ATOM    551  C   ALA A 773     111.581 -12.652-317.703  1.00 50.00      A    C  
ATOM    552  O   ALA A 773     111.891 -11.830-318.570  1.00 50.00      A    O  
ATOM    553  N   ARG A 774     111.179 -13.886-317.989  1.00 50.00      A    N  
ATOM    555  CA  ARG A 774     111.028 -14.351-319.361  1.00 50.00      A    C  
ATOM    556  CB  ARG A 774     111.758 -15.684-319.564  1.00 50.00      A    C  
ATOM    568  C   ARG A 774     109.549 -14.509-319.692  1.00 50.00      A    C  
ATOM    569  O   ARG A 774     109.160 -14.479-320.859  1.00 50.00      A    O  
ATOM    570  N   ALA A 775     108.736 -14.702-318.656  1.00 50.00      A    N  
ATOM    572  CA  ALA A 775     107.298 -14.859-318.823  1.00 50.00      A    C  
ATOM    573  CB  ALA A 775     106.675 -15.415-317.550  1.00 50.00      A    C  
ATOM    574  C   ALA A 775     106.684 -13.508-319.165  1.00 50.00      A    C  
ATOM    575  O   ALA A 775     107.088 -12.477-318.619  1.00 50.00      A    O  
ATOM    576  N   GLN A 776     105.713 -13.521-320.069  1.00 50.00      A    N  
ATOM    578  CA  GLN A 776     105.044 -12.302-320.497  1.00 50.00      A    C  
ATOM    579  CB  GLN A 776     105.527 -11.891-321.893  1.00 50.00      A    C  
ATOM    586  C   GLN A 776     103.535 -12.500-320.491  1.00 50.00      A    C  
ATOM    587  O   GLN A 776     103.048 -13.629-320.581  1.00 50.00      A    O  
ATOM    588  N   LEU A 777     102.807 -11.400-320.340  1.00 50.00      A    N  
ATOM    590  CA  LEU A 777     101.350 -11.427-320.315  1.00 50.00      A    C  
ATOM    591  CB  LEU A 777     100.831 -11.478-318.873  1.00 50.00      A    C  
ATOM    595  C   LEU A 777     100.833 -10.172-321.004  1.00 50.00      A    C  
ATOM    596  O   LEU A 777     100.901  -9.076-320.446  1.00 50.00      A    O  
ATOM    597  N   GLU A 778     100.346 -10.344-322.227  1.00 50.00      A    N  
ATOM    599  CA  GLU A 778      99.816  -9.243-323.019  1.00 50.00      A    C  
ATOM    600  CB  GLU A 778     100.359  -9.338-324.447  1.00 50.00      A    C  
ATOM    605  C   GLU A 778      98.295  -9.341-322.994  1.00 50.00      A    C  
ATOM    606  O   GLU A 778      97.742 -10.443-322.980  1.00 50.00      A    O  
ATOM    607  N   LEU A 779      97.633  -8.190-322.923  1.00 50.00      A    N  
ATOM    609  CA  LEU A 779      96.174  -8.136-322.870  1.00 50.00      A    C  
ATOM    610  CB  LEU A 779      95.704  -7.822-321.441  1.00 50.00      A    C  
ATOM    614  C   LEU A 779      95.648  -7.069-323.835  1.00 50.00      A    C  
ATOM    615  O   LEU A 779      94.524  -6.567-323.614  1.00 50.00      A    O  
TER
ATOM      1  C   GLY C   3T    116.620  80.794  34.597  1.00 50.00      A    C  
ATOM      2  O   GLY C   3T    116.490  79.666  35.073  1.00 50.00      A    O  
ATOM      5  N   GLY C   3T    118.145  81.115  36.451  1.00 50.00      A    N  
ATOM      7  CA  GLY C   3T    117.580  81.767  35.244  1.00 50.00      A    C  
ATOM      8  N   CYS C   4T    115.961  81.208  33.520  1.00 50.00      A    N  
ATOM     10  CA  CYS C   4T    115.012  80.342  32.835  1.00 50.00      A    C  
ATOM     11  CB  CYS C   4T    113.636  81.020  32.712  1.00 50.00      A    C  
ATOM     12  SG  CYS C   4T    113.743  82.786  32.450  1.00 50.00      A    S  
ATOM     13  C   CYS C   4T    115.500  79.872  31.470  1.00 50.00      A    C  
ATOM     14  O   CYS C   4T    115.788  80.678  30.587  1.00 50.00      A    O  
ATOM     15  N   GLY C   5T    115.614  78.555  31.326  1.00 50.00      A    N  
ATOM     17  CA  GLY C   5T    116.066  77.967  30.077  1.00 50.00      A    C  
ATOM     18  C   GLY C   5T    117.576  77.994  29.970  1.00 50.00      A    C  
ATOM     19  O   GLY C   5T    118.267  78.287  30.946  1.00 50.00      A    O  
ATOM     20  N   CYS C   6T    118.082  77.658  28.789  1.00 50.00      A    N  
ATOM     22  CA  CYS C   6T    119.515  77.643  28.512  1.00 50.00      A    C  
ATOM     23  CB  CYS C   6T    119.832  76.534  27.513  1.00 50.00      A    C  
ATOM     24  SG  CYS C   6T    118.793  76.518  26.045  1.00 50.00      A    S  
ATOM     25  C   CYS C   6T    119.879  79.002  27.933  1.00 50.00      A    C  
ATOM     26  O   CYS C   6T    119.534  79.321  26.792  1.00 50.00      A    O  
ATOM     27  N   PRO C   7T    120.565  79.836  28.722  1.00 50.00      A    N  
ATOM     29  CA  PRO C   7T    120.937  81.157  28.234  1.00 50.00      A    C  
ATOM     30  CB  PRO C   7T    120.853  81.997  29.507  1.00 50.00      A    C  
ATOM     32  C   PRO C   7T    122.311  81.276  27.588  1.00 50.00      A    C  
ATOM     33  O   PRO C   7T    122.869  80.325  27.039  1.00 50.00      A    O  
ATOM     34  N   CYS C   8T    122.779  82.514  27.640  1.00 50.00      A    N  
ATOM     36  CA  CYS C   8T    124.057  83.023  27.156  1.00 50.00      A    C  
ATOM     37  CB  CYS C   8T    124.253  84.378  27.817  1.00 50.00      A    C  
ATOM     38  SG  CYS C   8T    124.186  84.310  29.612  1.00 50.00      A    S  
ATOM     39  C   CYS C   8T    125.395  82.292  27.263  1.00 50.00      A    C  
ATOM     40  O   CYS C   8T    125.502  81.159  27.739  1.00 50.00      A    O  
ATOM     41  N   GLY C   9T    126.422  83.081  26.953  1.00 50.00      A    N  
ATOM     43  CA  GLY C   9T    127.815  82.684  27.026  1.00 50.00      A    C  
ATOM     44  C   GLY C   9T    128.471  84.042  27.234  1.00 50.00      A    C  
ATOM     45  O   GLY C   9T    128.982  84.643  26.287  1.00 50.00      A    O  
ATOM     46  N   CYS C  10T    128.384  84.554  28.462  1.00 50.00      A    N  
ATOM     48  CA  CYS C  10T    128.915  85.881  28.810  1.00 50.00      A    C  
ATOM     49  CB  CYS C  10T    127.988  86.566  29.829  1.00 50.00      A    C  
ATOM     50  SG  CYS C  10T    128.392  88.290  30.201  1.00 50.00      A    S  
ATOM     51  C   CYS C  10T    130.359  85.852  29.334  1.00 50.00      A    C  
ATOM     52  O   CYS C  10T    131.068  84.865  29.147  1.00 50.00      A    O  
ATOM     53  N   GLY C  11T    130.789  86.951  29.954  1.00 50.00      A    N  
ATOM     55  CA  GLY C  11T    132.132  87.051  30.510  1.00 50.00      A    C  
ATOM     56  C   GLY C  11T    133.145  87.858  29.713  1.00 50.00      A    C  
ATOM     57  O   GLY C  11T    134.244  87.381  29.469  1.00 50.00      A    O  
ATOM     58  N   ALA C  12T    132.799  89.069  29.296  1.00 50.00      A    N  
ATOM     60  CA  ALA C  12T    133.733  89.882  28.531  1.00 50.00      A    C  
ATOM     61  CB  ALA C  12T    133.140  90.212  27.165  1.00 50.00      A    C  
ATOM     62  C   ALA C  12T    134.109  91.153  29.270  1.00 50.00      A    C  
ATOM     63  O   ALA C  12T    133.406  92.153  29.182  1.00 50.00      A    O  
ATOM     64  N   MET C   1     135.198  91.099  30.028  1.00 50.00      A    N  
ATOM     66  CA  MET C   1     135.654  92.269  30.776  1.00 50.00      A    C  
ATOM     67  CB  MET C   1     136.707  91.886  31.824  1.00 50.00      A    C  
ATOM     71  C   MET C   1     136.211  93.327  29.829  1.00 50.00      A    C  
ATOM     72  O   MET C   1     136.968  93.006  28.914  1.00 50.00      A    O  
ATOM     73  N   ALA C   2     135.805  94.578  30.032  1.00 50.00      A    N  
ATOM     75  CA  ALA C   2     136.259  95.682  29.186  1.00 50.00      A    C  
ATOM     76  CB  ALA C   2     135.074  96.565  28.798  1.00 50.00      A    C  
ATOM     77  C   ALA C   2     137.360  96.508  29.861  1.00 50.00      A    C  
ATOM     78  O   ALA C   2     138.218  95.958  30.548  1.00 50.00      A    O  
ATOM     79  N   THR C   3     137.325  97.826  29.668  1.00 50.00      A    N  
ATOM     81  CA  THR C   3     138.310  98.744  30.247  1.00 50.00      A    C  
ATOM     82  CB  THR C   3     138.356  98.638  31.793  1.00 50.00      A    C  
ATOM     86  C   THR C   3     139.699  98.481  29.652  1.00 50.00      A    C  
ATOM     87  O   THR C   3     139.963  98.860  28.508  1.00 50.00      A    O  
ATOM     88  N   GLU C   4     140.573  97.825  30.412  1.00 50.00      A    N  
ATOM     90  CA  GLU C   4     141.919  97.503  29.945  1.00 50.00      A    C  
ATOM     91  CB  GLU C   4     142.985  98.159  30.836  1.00 50.00      A    C  
ATOM     96  C   GLU C   4     142.109  95.990  29.912  1.00 50.00      A    C  
ATOM     97  O   GLU C   4     143.162  95.497  29.509  1.00 50.00      A    O  
ATOM     98  N   GLU C   5     141.071  95.267  30.323  1.00 50.00      A    N  
ATOM    100  CA  GLU C   5     141.089  93.809  30.345  1.00 50.00      A    C  
ATOM    101  CB  GLU C   5     139.964  93.283  31.238  1.00 50.00      A    C  
ATOM    106  C   GLU C   5     140.922  93.262  28.928  1.00 50.00      A    C  
ATOM    107  O   GLU C   5     140.532  93.993  28.013  1.00 50.00      A    O  
ATOM    108  N   ALA C   6     141.171  91.967  28.757  1.00 50.00      A    N  
ATOM    110  CA  ALA C   6     141.057  91.348  27.441  1.00 50.00      A    C  
ATOM    111  CB  ALA C   6     142.434  91.269  26.783  1.00 50.00      A    C  
ATOM    112  C   ALA C   6     140.386  89.971  27.439  1.00 50.00      A    C  
ATOM    113  O   ALA C   6     140.832  89.062  26.739  1.00 50.00      A    O  
ATOM    114  N   ILE C   7     139.299  89.828  28.192  1.00 50.00      A    N  
ATOM    116  CA  ILE C   7     138.575  88.559  28.254  1.00 50.00      A    C  
ATOM    117  CB  ILE C   7     138.069  88.246  29.690  1.00 50.00      A    C  
ATOM    121  C   ILE C   7     137.384  88.605  27.291  1.00 50.00      A    C  
ATOM    122  O   ILE C   7     136.484  89.434  27.445  1.00 50.00      A    O  
ATOM    123  N   ILE C   8     137.388  87.724  26.293  1.00 50.00      A    N  
ATOM    125  CA  ILE C   8     136.313  87.685  25.302  1.00 50.00      A    C  
ATOM    126  CB  ILE C   8     136.870  87.587  23.861  1.00 50.00      A    C  
ATOM    130  C   ILE C   8     135.285  86.575  25.512  1.00 50.00      A    C  
ATOM    131  O   ILE C   8     135.566  85.558  26.143  1.00 50.00      A    O  
ATOM    132  N   ARG C   9     134.100  86.775  24.940  1.00 50.00      A    N  
ATOM    134  CA  ARG C   9     133.008  85.814  25.046  1.00 50.00      A    C  
ATOM    135  CB  ARG C   9     131.737  86.507  25.555  1.00 50.00      A    C  
ATOM    147  C   ARG C   9     132.730  85.155  23.696  1.00 50.00      A    C  
ATOM    148  O   ARG C   9     132.898  85.785  22.648  1.00 50.00      A    O  
ATOM    149  N   ILE C  10     132.311  83.892  23.724  1.00 50.00      A    N  
ATOM    151  CA  ILE C  10     132.000  83.137  22.508  1.00 50.00      A    C  
ATOM    152  CB  ILE C  10     133.210  82.282  22.025  1.00 50.00      A    C  
ATOM    156  C   ILE C  10     130.832  82.192  22.814  1.00 50.00      A    C  
ATOM    157  O   ILE C  10     130.959  81.296  23.650  1.00 50.00      A    O  
ATOM    158  N   PRO C  11     129.664  82.418  22.185  1.00 50.00      A    N  
ATOM    160  CA  PRO C  11     128.478  81.580  22.396  1.00 50.00      A    C  
ATOM    161  CB  PRO C  11     127.399  82.623  22.638  1.00 50.00      A    C  
ATOM    163  C   PRO C  11     128.091  80.648  21.230  1.00 50.00      A    C  
ATOM    164  O   PRO C  11     127.101  80.896  20.536  1.00 50.00      A    O  
ATOM    165  N   PRO C  12     128.846  79.558  21.014  1.00 50.00      A    N  
ATOM    167  CA  PRO C  12     128.502  78.654  19.911  1.00 50.00      A    C  
ATOM    168  CB  PRO C  12     129.738  77.755  19.804  1.00 50.00      A    C  
ATOM    170  C   PRO C  12     127.257  77.822  20.215  1.00 50.00      A    C  
ATOM    171  O   PRO C  12     127.255  77.017  21.146  1.00 50.00      A    O  
ATOM    172  N   TYR C  13     126.203  78.026  19.427  1.00 50.00      A    N  
ATOM    174  CA  TYR C  13     124.936  77.299  19.567  1.00 50.00      A    C  
ATOM    175  CB  TYR C  13     124.946  76.008  18.717  1.00 50.00      A    C  
ATOM    184  C   TYR C  13     124.483  77.008  21.002  1.00 50.00      A    C  
ATOM    185  O   TYR C  13     124.182  75.867  21.350  1.00 50.00      A    O  
ATOM    186  N   HIS C  14     124.436  78.052  21.826  1.00 50.00      A    N  
ATOM    188  CA  HIS C  14     124.015  77.968  23.231  1.00 50.00      A    C  
ATOM    189  CB  HIS C  14     122.632  77.287  23.362  1.00 50.00      A    C  
ATOM    197  C   HIS C  14     125.031  77.335  24.184  1.00 50.00      A    C  
ATOM    198  O   HIS C  14     124.682  76.946  25.299  1.00 50.00      A    O  
ATOM    199  N   TYR C  15     126.276  77.206  23.740  1.00 50.00      A    N  
ATOM    201  CA  TYR C  15     127.316  76.613  24.570  1.00 50.00      A    C  
ATOM    202  CB  TYR C  15     128.162  75.637  23.746  1.00 50.00      A    C  
ATOM    211  C   TYR C  15     128.190  77.702  25.183  1.00 50.00      A    C  
ATOM    212  O   TYR C  15     128.909  78.409  24.474  1.00 50.00      A    O  
ATOM    213  N   ILE C  16     128.098  77.846  26.501  1.00 50.00      A    N  
ATOM    215  CA  ILE C  16     128.872  78.841  27.241  1.00 50.00      A    C  
ATOM    216  CB  ILE C  16     128.529  78.790  28.759  1.00 50.00      A    C  
ATOM    220  C   ILE C  16     130.378  78.648  27.049  1.00 50.00      A    C  
ATOM    221  O   ILE C  16     130.902  77.543  27.215  1.00 50.00      A    O  
ATOM    222  N   HIS C  17     131.063  79.725  26.675  1.00 50.00      A    N  
ATOM    224  CA  HIS C  17     132.508  79.705  26.470  1.00 50.00      A    C  
ATOM    225  CB  HIS C  17     132.852  79.173  25.074  1.00 50.00      A    C  
ATOM    233  C   HIS C  17     133.088  81.103  26.649  1.00 50.00      A    C  
ATOM    234  O   HIS C  17     132.490  82.092  26.224  1.00 50.00      A    O  
ATOM    235  N   VAL C  18     134.251  81.177  27.286  1.00 50.00      A    N  
ATOM    237  CA  VAL C  18     134.925  82.446  27.534  1.00 50.00      A    C  
ATOM    238  CB  VAL C  18     134.549  83.007  28.934  1.00 50.00      A    C  
ATOM    241  C   VAL C  18     136.435  82.230  27.435  1.00 50.00      A    C  
ATOM    242  O   VAL C  18     136.925  81.136  27.723  1.00 50.00      A    O  
ATOM    243  N   LEU C  19     137.159  83.257  26.996  1.00 50.00      A    N  
ATOM    245  CA  LEU C  19     138.610  83.169  26.851  1.00 50.00      A    C  
ATOM    246  CB  LEU C  19     138.990  82.884  25.395  1.00 50.00      A    C  
ATOM    250  C   LEU C  19     139.319  84.438  27.310  1.00 50.00      A    C  
ATOM    251  O   LEU C  19     138.808  85.546  27.135  1.00 50.00      A    O  
ATOM    252  N   ASP C  20     140.502  84.256  27.887  1.00 50.00      A    N  
ATOM    254  CA  ASP C  20     141.322  85.358  28.377  1.00 50.00      A    C  
ATOM    255  CB  ASP C  20     141.880  85.013  29.761  1.00 50.00      A    C  
ATOM    259  C   ASP C  20     142.470  85.639  27.405  1.00 50.00      A    C  
ATOM    260  O   ASP C  20     142.856  84.768  26.622  1.00 50.00      A    O  
ATOM    261  N   GLN C  21     143.013  86.854  27.459  1.00 50.00      A    N  
ATOM    263  CA  GLN C  21     144.118  87.251  26.589  1.00 50.00      A    C  
ATOM    264  CB  GLN C  21     143.608  88.120  25.431  1.00 50.00      A    C  
ATOM    271  C   GLN C  21     145.170  88.038  27.374  1.00 50.00      A    C  
ATOM    272  O   GLN C  21     146.086  88.617  26.785  1.00 50.00      A    O  
ATOM    273  N   ASN C  22     145.073  88.017  28.701  1.00 50.00      A    N  
ATOM    275  CA  ASN C  22     146.015  88.752  29.542  1.00 50.00      A    C  
ATOM    276  CB  ASN C  22     145.428  88.925  30.950  1.00 50.00      A    C  
ATOM    282  C   ASN C  22     147.409  88.119  29.608  1.00 50.00      A    C  
ATOM    283  O   ASN C  22     147.904  87.794  30.689  1.00 50.00      A    O  
ATOM    284  N   SER C  23     148.045  87.965  28.448  1.00 50.00      A    N  
ATOM    286  CA  SER C  23     149.386  87.384  28.363  1.00 50.00      A    C  
ATOM    287  CB  SER C  23     149.335  85.858  28.531  1.00 50.00      A    C  
ATOM    290  C   SER C  23     150.073  87.739  27.040  1.00 50.00      A    C  
ATOM    291  O   SER C  23     150.827  88.709  26.966  1.00 50.00      A    O  
ATOM    292  N   ASN C  24     149.808  86.943  26.004  1.00 50.00      A    N  
ATOM    294  CA  ASN C  24     150.379  87.133  24.669  1.00 50.00      A    C  
ATOM    295  CB  ASN C  24     149.665  88.271  23.929  1.00 50.00      A    C  
ATOM    301  C   ASN C  24     151.894  87.362  24.677  1.00 50.00      A    C  
ATOM    302  O   ASN C  24     152.441  88.021  23.793  1.00 50.00      A    O  
ATOM    303  N   VAL C  25     152.573  86.782  25.662  1.00 50.00      A    N  
ATOM    305  CA  VAL C  25     154.021  86.916  25.773  1.00 50.00      A    C  
ATOM    306  CB  VAL C  25     154.431  87.727  27.035  1.00 50.00      A    C  
ATOM    309  C   VAL C  25     154.677  85.535  25.793  1.00 50.00      A    C  
ATOM    310  O   VAL C  25     154.263  84.654  26.548  1.00 50.00      A    O  
ATOM    311  N   SER C  26     155.666  85.339  24.931  1.00 50.00      A    N  
ATOM    313  CA  SER C  26     156.371  84.067  24.852  1.00 50.00      A    C  
ATOM    314  CB  SER C  26     156.457  83.599  23.396  1.00 50.00      A    C  
ATOM    317  C   SER C  26     157.763  84.156  25.470  1.00 50.00      A    C  
ATOM    318  O   SER C  26     158.503  85.115  25.233  1.00 50.00      A    O  
ATOM    319  N   ARG C  27     158.106  83.164  26.280  1.00 50.00      A    N  
ATOM    321  CA  ARG C  27     159.406  83.116  26.935  1.00 50.00      A    C  
ATOM    322  CB  ARG C  27     159.236  83.081  28.459  1.00 50.00      A    C  
ATOM    334  C   ARG C  27     160.197  81.906  26.442  1.00 50.00      A    C  
ATOM    335  O   ARG C  27     160.003  80.785  26.911  1.00 50.00      A    O  
ATOM    336  N   VAL C  28     161.068  82.140  25.466  1.00 50.00      A    N  
ATOM    338  CA  VAL C  28     161.880  81.074  24.892  1.00 50.00      A    C  
ATOM    339  CB  VAL C  28     162.078  81.272  23.365  1.00 50.00      A    C  
ATOM    342  C   VAL C  28     163.225  80.924  25.597  1.00 50.00      A    C  
ATOM    343  O   VAL C  28     164.098  81.790  25.505  1.00 50.00      A    O  
ATOM    344  N   GLU C  29     163.368  79.825  26.331  1.00 50.00      A    N  
ATOM    346  CA  GLU C  29     164.594  79.542  27.066  1.00 50.00      A    C  
ATOM    347  CB  GLU C  29     164.307  78.537  28.184  1.00 50.00      A    C  
ATOM    352  C   GLU C  29     165.651  78.985  26.113  1.00 50.00      A    C  
ATOM    353  O   GLU C  29     165.565  77.830  25.686  1.00 50.00      A    O  
ATOM    354  N   VAL C  30     166.613  79.827  25.748  1.00 50.00      A    N  
ATOM    356  CA  VAL C  30     167.692  79.435  24.847  1.00 50.00      A    C  
ATOM    357  CB  VAL C  30     167.975  80.530  23.782  1.00 50.00      A    C  
ATOM    360  C   VAL C  30     168.967  79.106  25.629  1.00 50.00      A    C  
ATOM    361  O   VAL C  30     169.928  79.883  25.648  1.00 50.00      A    O  
ATOM    362  N   GLY C  31     168.965  77.942  26.271  1.00 50.00      A    N  
ATOM    364  CA  GLY C  31     170.107  77.521  27.062  1.00 50.00      A    C  
ATOM    365  C   GLY C  31     170.287  78.452  28.244  1.00 50.00      A    C  
ATOM    366  O   GLY C  31     169.313  78.789  28.919  1.00 50.00      A    O  
ATOM    367  N   PRO C  32     171.522  78.900  28.518  1.00 50.00      A    N  
ATOM    369  CA  PRO C  32     171.837  79.808  29.628  1.00 50.00      A    C  
ATOM    370  CB  PRO C  32     173.368  79.783  29.662  1.00 50.00      A    C  
ATOM    372  C   PRO C  32     171.316  81.236  29.399  1.00 50.00      A    C  
ATOM    373  O   PRO C  32     171.963  82.207  29.800  1.00 50.00      A    O  
ATOM    374  N   LYS C  33     170.166  81.363  28.741  1.00 50.00      A    N  
ATOM    376  CA  LYS C  33     169.570  82.665  28.457  1.00 50.00      A    C  
ATOM    377  CB  LYS C  33     170.100  83.233  27.135  1.00 50.00      A    C  
ATOM    385  C   LYS C  33     168.056  82.543  28.348  1.00 50.00      A    C  
ATOM    386  O   LYS C  33     167.543  81.691  27.621  1.00 50.00      A    O  
ATOM    387  N   THR C  34     167.344  83.418  29.046  1.00 50.00      A    N  
ATOM    389  CA  THR C  34     165.889  83.418  29.016  1.00 50.00      A    C  
ATOM    390  CB  THR C  34     165.305  83.587  30.432  1.00 50.00      A    C  
ATOM    394  C   THR C  34     165.402  84.562  28.128  1.00 50.00      A    C  
ATOM    395  O   THR C  34     165.433  85.726  28.529  1.00 50.00      A    O  
ATOM    396  N   TYR C  35     164.984  84.233  26.910  1.00 50.00      A    N  
ATOM    398  CA  TYR C  35     164.497  85.241  25.975  1.00 50.00      A    C  
ATOM    399  CB  TYR C  35     164.912  84.901  24.540  1.00 50.00      A    C  
ATOM    408  C   TYR C  35     162.982  85.390  26.055  1.00 50.00      A    C  
ATOM    409  O   TYR C  35     162.251  84.401  26.069  1.00 50.00      A    O  
ATOM    410  N   ILE C  36     162.521  86.635  26.104  1.00 50.00      A    N  
ATOM    412  CA  ILE C  36     161.093  86.923  26.180  1.00 50.00      A    C  
ATOM    413  CB  ILE C  36     160.743  87.736  27.452  1.00 50.00      A    C  
ATOM    417  C   ILE C  36     160.619  87.687  24.946  1.00 50.00      A    C  
ATOM    418  O   ILE C  36     161.403  88.393  24.301  1.00 50.00      A    O  
ATOM    419  N   ARG C  37     159.335  87.553  24.629  1.00 50.00      A    N  
ATOM    421  CA  ARG C  37     158.754  88.220  23.471  1.00 50.00      A    C  
ATOM    422  CB  ARG C  37     158.753  87.272  22.267  1.00 50.00      A    C  
ATOM    434  C   ARG C  37     157.322  88.642  23.800  1.00 50.00      A    C  
ATOM    435  O   ARG C  37     156.395  87.842  23.704  1.00 50.00      A    O  
ATOM    436  N   GLN C  38     157.155  89.893  24.217  1.00 50.00      A    N  
ATOM    438  CA  GLN C  38     155.840  90.417  24.569  1.00 50.00      A    C  
ATOM    439  CB  GLN C  38     155.990  91.587  25.545  1.00 50.00      A    C  
ATOM    446  C   GLN C  38     155.107  90.857  23.304  1.00 50.00      A    C  
ATOM    447  O   GLN C  38     155.424  91.900  22.728  1.00 50.00      A    O  
ATOM    448  N   ASP C  39     154.154  90.035  22.864  1.00 50.00      A    N  
ATOM    450  CA  ASP C  39     153.360  90.292  21.657  1.00 50.00      A    C  
ATOM    451  CB  ASP C  39     152.526  91.571  21.799  1.00 50.00      A    C  
ATOM    455  C   ASP C  39     154.241  90.405  20.411  1.00 50.00      A    C  
ATOM    456  O   ASP C  39     153.843  91.015  19.414  1.00 50.00      A    O  
ATOM    457  N   ASN C  40     155.419  89.785  20.469  1.00 50.00      A    N  
ATOM    459  CA  ASN C  40     156.401  89.800  19.382  1.00 50.00      A    C  
ATOM    460  CB  ASN C  40     155.758  89.439  18.036  1.00 50.00      A    C  
ATOM    466  C   ASN C  40     157.124  91.139  19.280  1.00 50.00      A    C  
ATOM    467  O   ASN C  40     156.680  92.050  18.578  1.00 50.00      A    O  
ATOM    468  N   GLU C  41     158.259  91.241  19.969  1.00 50.00      A    N  
ATOM    470  CA  GLU C  41     159.056  92.461  19.970  1.00 50.00      A    C  
ATOM    471  CB  GLU C  41     158.964  93.162  21.326  1.00 50.00      A    C  
ATOM    476  C   GLU C  41     160.520  92.159  19.649  1.00 50.00      A    C  
ATOM    477  O   GLU C  41     160.959  91.008  19.726  1.00 50.00      A    O  
ATOM    478  N   ARG C  42     161.268  93.202  19.298  1.00 50.00      A    N  
ATOM    480  CA  ARG C  42     162.683  93.085  18.963  1.00 50.00      A    C  
ATOM    481  CB  ARG C  42     162.861  92.225  17.702  1.00 50.00      A    C  
ATOM    493  C   ARG C  42     163.232  94.498  18.733  1.00 50.00      A    C  
ATOM    494  O   ARG C  42     163.544  94.884  17.602  1.00 50.00      A    O  
ATOM    495  N   VAL C  43     163.310  95.271  19.811  1.00 50.00      A    N  
ATOM    497  CA  VAL C  43     163.803  96.648  19.764  1.00 50.00      A    C  
ATOM    498  CB  VAL C  43     163.403  97.409  21.062  1.00 50.00      A    C  
ATOM    501  C   VAL C  43     165.325  96.703  19.563  1.00 50.00      A    C  
ATOM    502  O   VAL C  43     166.005  95.677  19.640  1.00 50.00      A    O  
ATOM    503  N   LEU C  44     165.843  97.890  19.259  1.00 50.00      A    N  
ATOM    505  CA  LEU C  44     167.274  98.094  19.052  1.00 50.00      A    C  
ATOM    506  CB  LEU C  44     167.639  97.885  17.577  1.00 50.00      A    C  
ATOM    510  C   LEU C  44     167.654  99.505  19.490  1.00 50.00      A    C  
ATOM    511  O   LEU C  44     167.098 100.488  18.991  1.00 50.00      A    O  
ATOM    512  N   PHE C  45     168.589  99.596  20.426  1.00 50.00      A    N  
ATOM    514  CA  PHE C  45     169.058 100.884  20.924  1.00 50.00      A    C  
ATOM    515  CB  PHE C  45     169.143 100.874  22.456  1.00 50.00      A    C  
ATOM    522  C   PHE C  45     170.427 101.175  20.320  1.00 50.00      A    C  
ATOM    523  O   PHE C  45     171.237 100.267  20.137  1.00 50.00      A    O  
ATOM    524  N   ALA C  46     170.666 102.440  19.997  1.00 50.00      A    N  
ATOM    526  CA  ALA C  46     171.930 102.862  19.410  1.00 50.00      A    C  
ATOM    527  CB  ALA C  46     171.808 102.901  17.887  1.00 50.00      A    C  
ATOM    528  C   ALA C  46     172.267 104.249  19.954  1.00 50.00      A    C  
ATOM    529  O   ALA C  46     171.414 104.904  20.559  1.00 50.00      A    O  
ATOM    530  N   PRO C  47     173.523 104.701  19.779  1.00 50.00      A    N  
ATOM    532  CA  PRO C  47     173.918 106.025  20.273  1.00 50.00      A    C  
ATOM    533  CB  PRO C  47     175.294 106.216  19.642  1.00 50.00      A    C  
ATOM    535  C   PRO C  47     172.940 107.116  19.841  1.00 50.00      A    C  
ATOM    536  O   PRO C  47     172.885 107.485  18.668  1.00 50.00      A    O  
ATOM    537  N   VAL C  48     172.112 107.551  20.789  1.00 50.00      A    N  
ATOM    539  CA  VAL C  48     171.098 108.590  20.598  1.00 50.00      A    C  
ATOM    540  CB  VAL C  48     171.715 109.915  20.038  1.00 50.00      A    C  
ATOM    543  C   VAL C  48     169.863 108.190  19.781  1.00 50.00      A    C  
ATOM    544  O   VAL C  48     168.761 108.672  20.049  1.00 50.00      A    O  
ATOM    545  N   ARG C  49     170.035 107.285  18.822  1.00 50.00      A    N  
ATOM    547  CA  ARG C  49     168.934 106.844  17.971  1.00 50.00      A    C  
ATOM    548  CB  ARG C  49     169.385 106.841  16.509  1.00 50.00      A    C  
ATOM    560  C   ARG C  49     168.417 105.462  18.367  1.00 50.00      A    C  
ATOM    561  O   ARG C  49     169.179 104.615  18.837  1.00 50.00      A    O  
ATOM    562  N   MET C  50     167.122 105.236  18.166  1.00 50.00      A    N  
ATOM    564  CA  MET C  50     166.494 103.960  18.497  1.00 50.00      A    C  
ATOM    565  CB  MET C  50     165.559 104.128  19.699  1.00 50.00      A    C  
ATOM    569  C   MET C  50     165.716 103.433  17.296  1.00 50.00      A    C  
ATOM    570  O   MET C  50     164.895 104.147  16.719  1.00 50.00      A    O  
ATOM    571  N   VAL C  51     165.972 102.181  16.925  1.00 50.00      A    N  
ATOM    573  CA  VAL C  51     165.302 101.567  15.783  1.00 50.00      A    C  
ATOM    574  CB  VAL C  51     166.320 100.997  14.766  1.00 50.00      A    C  
ATOM    577  C   VAL C  51     164.361 100.450  16.222  1.00 50.00      A    C  
ATOM    578  O   VAL C  51     164.771  99.514  16.914  1.00 50.00      A    O  
ATOM    579  N   THR C  52     163.106 100.545  15.800  1.00 50.00      A    N  
ATOM    581  CA  THR C  52     162.095  99.554  16.140  1.00 50.00      A    C  
ATOM    582  CB  THR C  52     161.013 100.167  17.051  1.00 50.00      A    C  
ATOM    586  C   THR C  52     161.433  98.979  14.886  1.00 50.00      A    C  
ATOM    587  O   THR C  52     161.008  99.726  14.002  1.00 50.00      A    O  
ATOM    588  N   VAL C  53     161.385  97.652  14.801  1.00 50.00      A    N  
ATOM    590  CA  VAL C  53     160.776  96.954  13.663  1.00 50.00      A    C  
ATOM    591  CB  VAL C  53     161.862  96.496  12.646  1.00 50.00      A    C  
ATOM    594  C   VAL C  53     159.923  95.716  14.008  1.00 50.00      A    C  
ATOM    595  O   VAL C  53     159.784  94.814  13.180  1.00 50.00      A    O  
ATOM    596  N   PRO C  54     159.355  95.640  15.230  1.00 50.00      A    N  
ATOM    598  CA  PRO C  54     158.548  94.460  15.557  1.00 50.00      A    C  
ATOM    599  CB  PRO C  54     158.760  94.308  17.071  1.00 50.00      A    C  
ATOM    601  C   PRO C  54     157.054  94.590  15.254  1.00 50.00      A    C  
ATOM    602  O   PRO C  54     156.407  95.551  15.679  1.00 50.00      A    O  
ATOM    603  N   PRO C  55     156.496  93.638  14.489  1.00 50.00      A    N  
ATOM    605  CA  PRO C  55     155.071  93.632  14.135  1.00 50.00      A    C  
ATOM    606  CB  PRO C  55     155.006  92.604  13.000  1.00 50.00      A    C  
ATOM    608  C   PRO C  55     154.294  93.146  15.362  1.00 50.00      A    C  
ATOM    609  O   PRO C  55     153.651  92.095  15.332  1.00 50.00      A    O  
ATOM    610  N   ARG C  56     154.367  93.916  16.443  1.00 50.00      A    N  
ATOM    612  CA  ARG C  56     153.723  93.560  17.701  1.00 50.00      A    C  
ATOM    613  CB  ARG C  56     154.083  94.574  18.793  1.00 50.00      A    C  
ATOM    625  C   ARG C  56     152.213  93.325  17.683  1.00 50.00      A    C  
ATOM    626  O   ARG C  56     151.424  94.243  17.447  1.00 50.00      A    O  
ATOM    627  N   HIS C  57     151.842  92.079  17.973  1.00 50.00      A    N  
ATOM    629  CA  HIS C  57     150.455  91.608  18.047  1.00 50.00      A    C  
ATOM    630  CB  HIS C  57     149.945  91.739  19.488  1.00 50.00      A    C  
ATOM    638  C   HIS C  57     149.447  92.237  17.082  1.00 50.00      A    C  
ATOM    639  O   HIS C  57     148.861  91.540  16.253  1.00 50.00      A    O  
ATOM    640  N   TYR C  58     149.181  93.525  17.264  1.00 50.00      A    N  
ATOM    642  CA  TYR C  58     148.230  94.256  16.430  1.00 50.00      A    C  
ATOM    643  CB  TYR C  58     146.812  94.100  16.998  1.00 50.00      A    C  
ATOM    652  C   TYR C  58     148.626  95.732  16.394  1.00 50.00      A    C  
ATOM    653  O   TYR C  58     148.135  96.503  15.569  1.00 50.00      A    O  
ATOM    654  N   CYS C  59     149.531  96.107  17.290  1.00 50.00      A    N  
ATOM    656  CA  CYS C  59     150.010  97.476  17.386  1.00 50.00      A    C  
ATOM    657  CB  CYS C  59     149.802  98.002  18.805  1.00 50.00      A    C  
ATOM    659  C   CYS C  59     151.495  97.457  17.044  1.00 50.00      A    C  
ATOM    660  O   CYS C  59     152.324  97.072  17.868  1.00 50.00      A    O  
ATOM    661  N   ILE C  60     151.813  97.834  15.810  1.00 50.00      A    N  
ATOM    663  CA  ILE C  60     153.195  97.853  15.340  1.00 50.00      A    C  
ATOM    664  CB  ILE C  60     153.301  98.249  13.836  1.00 50.00      A    C  
ATOM    668  C   ILE C  60     154.095  98.764  16.170  1.00 50.00      A    C  
ATOM    669  O   ILE C  60     153.723  99.891  16.504  1.00 50.00      A    O  
ATOM    670  N   VAL C  61     155.268  98.250  16.525  1.00 50.00      A    N  
ATOM    672  CA  VAL C  61     156.240  99.000  17.312  1.00 50.00      A    C  
ATOM    673  CB  VAL C  61     157.000  98.065  18.295  1.00 50.00      A    C  
ATOM    676  C   VAL C  61     157.232  99.690  16.369  1.00 50.00      A    C  
ATOM    677  O   VAL C  61     158.100 100.447  16.805  1.00 50.00      A    O  
ATOM    678  N   ALA C  62     157.084  99.441  15.072  1.00 50.00      A    N  
ATOM    680  CA  ALA C  62     157.962 100.029  14.069  1.00 50.00      A    C  
ATOM    681  CB  ALA C  62     157.596  99.513  12.686  1.00 50.00      A    C  
ATOM    682  C   ALA C  62     157.900 101.553  14.099  1.00 50.00      A    C  
ATOM    683  O   ALA C  62     156.870 102.146  13.778  1.00 50.00      A    O  
ATOM    684  N   ASN C  63     158.989 102.174  14.539  1.00 50.00      A    N  
ATOM    686  CA  ASN C  63     159.092 103.633  14.616  1.00 50.00      A    C  
ATOM    687  CB  ASN C  63     158.071 104.214  15.610  1.00 50.00      A    C  
ATOM    693  C   ASN C  63     160.511 104.090  14.968  1.00 50.00      A    C  
ATOM    694  O   ASN C  63     160.768 104.571  16.074  1.00 50.00      A    O  
ATOM    695  N   PRO C  64     161.457 103.924  14.026  1.00 50.00      A    N  
ATOM    697  CA  PRO C  64     162.861 104.311  14.209  1.00 50.00      A    C  
ATOM    698  CB  PRO C  64     163.493 103.931  12.869  1.00 50.00      A    C  
ATOM    700  C   PRO C  64     163.025 105.802  14.495  1.00 50.00      A    C  
ATOM    701  O   PRO C  64     162.954 106.631  13.587  1.00 50.00      A    O  
ATOM    702  N   VAL C  65     163.263 106.133  15.759  1.00 50.00      A    N  
ATOM    704  CA  VAL C  65     163.435 107.521  16.174  1.00 50.00      A    C  
ATOM    705  CB  VAL C  65     162.768 107.779  17.555  1.00 50.00      A    C  
ATOM    708  C   VAL C  65     164.910 107.929  16.220  1.00 50.00      A    C  
ATOM    709  O   VAL C  65     165.695 107.378  16.998  1.00 50.00      A    O  
ATOM    710  N   SER C  66     165.280 108.883  15.372  1.00 50.00      A    N  
ATOM    712  CA  SER C  66     166.651 109.376  15.323  1.00 50.00      A    C  
ATOM    713  CB  SER C  66     167.106 109.582  13.875  1.00 50.00      A    C  
ATOM    716  C   SER C  66     166.705 110.694  16.089  1.00 50.00      A    C  
ATOM    717  O   SER C  66     165.810 111.532  15.970  1.00 50.00      A    O  
ATOM    718  N   ARG C  67     167.748 110.864  16.896  1.00 50.00      A    N  
ATOM    720  CA  ARG C  67     167.906 112.076  17.689  1.00 50.00      A    C  
ATOM    721  CB  ARG C  67     167.844 111.749  19.184  1.00 50.00      A    C  
ATOM    733  C   ARG C  67     169.208 112.800  17.379  1.00 50.00      A    C  
ATOM    734  O   ARG C  67     170.137 112.803  18.192  1.00 50.00      A    O  
ATOM    735  N   ASP C  68     169.275 113.413  16.203  1.00 50.00      A    N  
ATOM    737  CA  ASP C  68     170.466 114.148  15.804  1.00 50.00      A    C  
ATOM    738  CB  ASP C  68     170.332 114.653  14.367  1.00 50.00      A    C  
ATOM    742  C   ASP C  68     170.690 115.312  16.758  1.00 50.00      A    C  
ATOM    743  O   ASP C  68     170.096 116.383  16.605  1.00 50.00      A    O  
ATOM    744  N   THR C  69     171.574 115.098  17.728  1.00 50.00      A    N  
ATOM    746  CA  THR C  69     171.908 116.103  18.734  1.00 50.00      A    C  
ATOM    747  CB  THR C  69     173.033 115.590  19.672  1.00 50.00      A    C  
ATOM    751  C   THR C  69     172.315 117.441  18.109  1.00 50.00      A    C  
ATOM    752  O   THR C  69     172.373 118.460  18.794  1.00 50.00      A    O  
ATOM    753  N   GLN C  70     172.586 117.420  16.806  1.00 50.00      A    N  
ATOM    755  CA  GLN C  70     172.974 118.608  16.057  1.00 50.00      A    C  
ATOM    756  CB  GLN C  70     173.145 118.255  14.578  1.00 50.00      A    C  
ATOM    763  C   GLN C  70     171.908 119.692  16.202  1.00 50.00      A    C  
ATOM    764  O   GLN C  70     172.209 120.815  16.604  1.00 50.00      A    O  
ATOM    765  N   SER C  71     170.666 119.334  15.878  1.00 50.00      A    N  
ATOM    767  CA  SER C  71     169.529 120.255  15.955  1.00 50.00      A    C  
ATOM    768  CB  SER C  71     169.854 121.566  15.222  1.00 50.00      A    C  
ATOM    771  C   SER C  71     168.274 119.622  15.345  1.00 50.00      A    C  
ATOM    772  O   SER C  71     167.244 120.282  15.203  1.00 50.00      A    O  
ATOM    773  N   SER C  72     168.348 118.338  15.006  1.00 50.00      A    N  
ATOM    775  CA  SER C  72     167.213 117.650  14.400  1.00 50.00      A    C  
ATOM    776  CB  SER C  72     167.571 117.186  12.986  1.00 50.00      A    C  
ATOM    779  C   SER C  72     166.724 116.467  15.232  1.00 50.00      A    C  
ATOM    780  O   SER C  72     167.506 115.798  15.908  1.00 50.00      A    O  
ATOM    781  N   VAL C  73     165.418 116.226  15.185  1.00 50.00      A    N  
ATOM    783  CA  VAL C  73     164.804 115.127  15.924  1.00 50.00      A    C  
ATOM    784  CB  VAL C  73     164.118 115.619  17.230  1.00 50.00      A    C  
ATOM    787  C   VAL C  73     163.789 114.383  15.056  1.00 50.00      A    C  
ATOM    788  O   VAL C  73     162.692 114.881  14.798  1.00 50.00      A    O  
ATOM    789  N   LEU C  74     164.173 113.202  14.585  1.00 50.00      A    N  
ATOM    791  CA  LEU C  74     163.298 112.390  13.750  1.00 50.00      A    C  
ATOM    792  CB  LEU C  74     164.102 111.690  12.650  1.00 50.00      A    C  
ATOM    796  C   LEU C  74     162.576 111.363  14.614  1.00 50.00      A    C  
ATOM    797  O   LEU C  74     163.203 110.477  15.201  1.00 50.00      A    O  
ATOM    798  N   PHE C  75     161.256 111.495  14.702  1.00 50.00      A    N  
ATOM    800  CA  PHE C  75     160.444 110.587  15.504  1.00 50.00      A    C  
ATOM    801  CB  PHE C  75     160.085 111.231  16.854  1.00 50.00      A    C  
ATOM    808  C   PHE C  75     159.184 110.126  14.773  1.00 50.00      A    C  
ATOM    809  O   PHE C  75     158.097 110.069  15.352  1.00 50.00      A    O  
ATOM    810  N   ASP C  76     159.336 109.790  13.496  1.00 50.00      A    N  
ATOM    812  CA  ASP C  76     158.209 109.328  12.698  1.00 50.00      A    C  
ATOM    813  CB  ASP C  76     158.533 109.400  11.201  1.00 50.00      A    C  
ATOM    817  C   ASP C  76     157.783 107.915  13.080  1.00 50.00      A    C  
ATOM    818  O   ASP C  76     158.427 106.935  12.706  1.00 50.00      A    O  
ATOM    819  N   ILE C  77     156.716 107.826  13.869  1.00 50.00      A    N  
ATOM    821  CA  ILE C  77     156.183 106.538  14.302  1.00 50.00      A    C  
ATOM    822  CB  ILE C  77     154.936 106.697  15.221  1.00 50.00      A    C  
ATOM    826  C   ILE C  77     155.760 105.792  13.041  1.00 50.00      A    C  
ATOM    827  O   ILE C  77     156.132 104.641  12.824  1.00 50.00      A    O  
ATOM    828  N   THR C  78     154.974 106.475  12.218  1.00 50.00      A    N  
ATOM    830  CA  THR C  78     154.478 105.928  10.966  1.00 50.00      A    C  
ATOM    831  CB  THR C  78     152.947 105.710  11.013  1.00 50.00      A    C  
ATOM    835  C   THR C  78     154.818 106.923   9.864  1.00 50.00      A    C  
ATOM    836  O   THR C  78     154.028 107.821   9.556  1.00 50.00      A    O  
ATOM    837  N   GLY C  79     156.022 106.801   9.317  1.00 50.00      A    N  
ATOM    839  CA  GLY C  79     156.452 107.698   8.263  1.00 50.00      A    C  
ATOM    840  C   GLY C  79     157.374 107.011   7.278  1.00 50.00      A    C  
ATOM    841  O   GLY C  79     157.570 105.798   7.344  1.00 50.00      A    O  
ATOM    842  N   GLN C  80     157.957 107.799   6.381  1.00 50.00      A    N  
ATOM    844  CA  GLN C  80     158.866 107.311   5.346  1.00 50.00      A    C  
ATOM    845  CB  GLN C  80     159.261 108.476   4.432  1.00 50.00      A    C  
ATOM    852  C   GLN C  80     160.110 106.581   5.864  1.00 50.00      A    C  
ATOM    853  O   GLN C  80     161.221 107.114   5.823  1.00 50.00      A    O  
ATOM    854  N   VAL C  81     159.922 105.341   6.305  1.00 50.00      A    N  
ATOM    856  CA  VAL C  81     161.018 104.528   6.827  1.00 50.00      A    C  
ATOM    857  CB  VAL C  81     160.756 104.094   8.290  1.00 50.00      A    C  
ATOM    860  C   VAL C  81     161.229 103.284   5.963  1.00 50.00      A    C  
ATOM    861  O   VAL C  81     160.320 102.476   5.788  1.00 50.00      A    O  
ATOM    862  N   ARG C  82     162.435 103.139   5.423  1.00 50.00      A    N  
ATOM    864  CA  ARG C  82     162.766 101.995   4.573  1.00 50.00      A    C  
ATOM    865  CB  ARG C  82     163.665 102.438   3.412  1.00 50.00      A    C  
ATOM    877  C   ARG C  82     163.439 100.868   5.357  1.00 50.00      A    C  
ATOM    878  O   ARG C  82     164.665 100.854   5.514  1.00 50.00      A    O  
ATOM    879  N   LEU C  83     162.639  99.926   5.845  1.00 50.00      A    N  
ATOM    881  CA  LEU C  83     163.157  98.792   6.606  1.00 50.00      A    C  
ATOM    882  CB  LEU C  83     162.237  98.473   7.787  1.00 50.00      A    C  
ATOM    886  C   LEU C  83     163.337  97.550   5.738  1.00 50.00      A    C  
ATOM    887  O   LEU C  83     162.745  97.446   4.662  1.00 50.00      A    O  
ATOM    888  N   ARG C  84     164.172  96.623   6.207  1.00 50.00      A    N  
ATOM    890  CA  ARG C  84     164.451  95.379   5.489  1.00 50.00      A    C  
ATOM    891  CB  ARG C  84     165.171  95.665   4.159  1.00 50.00      A    C  
ATOM    903  C   ARG C  84     165.282  94.406   6.328  1.00 50.00      A    C  
ATOM    904  O   ARG C  84     165.942  94.807   7.289  1.00 50.00      A    O  
ATOM    905  N   HIS C  85     165.227  93.128   5.961  1.00 50.00      A    N  
ATOM    907  CA  HIS C  85     165.967  92.062   6.641  1.00 50.00      A    C  
ATOM    908  CB  HIS C  85     165.354  91.755   8.011  1.00 50.00      A    C  
ATOM    916  C   HIS C  85     165.931  90.800   5.780  1.00 50.00      A    C  
ATOM    917  O   HIS C  85     165.046  90.651   4.937  1.00 50.00      A    O  
ATOM    918  N   ALA C  86     166.899  89.911   5.987  1.00 50.00      A    N  
ATOM    920  CA  ALA C  86     166.984  88.662   5.233  1.00 50.00      A    C  
ATOM    921  CB  ALA C  86     168.387  88.490   4.667  1.00 50.00      A    C  
ATOM    922  C   ALA C  86     166.600  87.446   6.082  1.00 50.00      A    C  
ATOM    923  O   ALA C  86     166.437  87.558   7.299  1.00 50.00      A    O  
ATOM    924  N   ASP C  87     166.486  86.292   5.427  1.00 50.00      A    N  
ATOM    926  CA  ASP C  87     166.115  85.030   6.071  1.00 50.00      A    C  
ATOM    927  CB  ASP C  87     165.462  84.111   5.034  1.00 50.00      A    C  
ATOM    931  C   ASP C  87     167.305  84.320   6.732  1.00 50.00      A    C  
ATOM    932  O   ASP C  87     168.310  84.961   7.051  1.00 50.00      A    O  
ATOM    933  N   GLN C  88     167.195  83.003   6.922  1.00 50.00      A    N  
ATOM    935  CA  GLN C  88     168.249  82.207   7.550  1.00 50.00      A    C  
ATOM    936  CB  GLN C  88     168.114  82.254   9.080  1.00 50.00      A    C  
ATOM    943  C   GLN C  88     168.229  80.747   7.077  1.00 50.00      A    C  
ATOM    944  O   GLN C  88     168.034  79.829   7.874  1.00 50.00      A    O  
ATOM    945  N   GLU C  89     168.428  80.538   5.779  1.00 50.00      A    N  
ATOM    947  CA  GLU C  89     168.448  79.190   5.206  1.00 50.00      A    C  
ATOM    948  CB  GLU C  89     168.834  79.243   3.720  1.00 50.00      A    C  
ATOM    953  C   GLU C  89     169.399  78.253   5.967  1.00 50.00      A    C  
ATOM    954  O   GLU C  89     170.621  78.312   5.790  1.00 50.00      A    O  
ATOM    955  N   ILE C  90     168.842  77.412   6.832  1.00 50.00      A    N  
ATOM    957  CA  ILE C  90     169.646  76.476   7.617  1.00 50.00      A    C  
ATOM    958  CB  ILE C  90     169.200  76.454   9.109  1.00 50.00      A    C  
ATOM    962  C   ILE C  90     169.632  75.059   7.030  1.00 50.00      A    C  
ATOM    963  O   ILE C  90     168.676  74.307   7.212  1.00 50.00      A    O  
ATOM    964  N   ARG C  91     170.709  74.689   6.344  1.00 50.00      A    N  
ATOM    966  CA  ARG C  91     170.792  73.363   5.740  1.00 50.00      A    C  
ATOM    967  CB  ARG C  91     171.526  73.421   4.393  1.00 50.00      A    C  
ATOM    979  C   ARG C  91     171.425  72.315   6.653  1.00 50.00      A    C  
ATOM    980  O   ARG C  91     172.490  72.539   7.238  1.00 50.00      A    O  
ATOM    981  N   LEU C  92     170.746  71.182   6.790  1.00 50.00      A    N  
ATOM    983  CA  LEU C  92     171.220  70.074   7.612  1.00 50.00      A    C  
ATOM    984  CB  LEU C  92     170.283  69.845   8.802  1.00 50.00      A    C  
ATOM    988  C   LEU C  92     171.270  68.826   6.739  1.00 50.00      A    C  
ATOM    989  O   LEU C  92     170.383  68.607   5.911  1.00 50.00      A    O  
ATOM    990  N   ALA C  93     172.304  68.011   6.921  1.00 50.00      A    N  
ATOM    992  CA  ALA C  93     172.455  66.799   6.131  1.00 50.00      A    C  
ATOM    993  CB  ALA C  93     173.734  66.860   5.309  1.00 50.00      A    C  
ATOM    994  C   ALA C  93     172.426  65.529   6.973  1.00 50.00      A    C  
ATOM    995  O   ALA C  93     173.180  65.384   7.934  1.00 50.00      A    O  
ATOM    996  N   GLN C  94     171.516  64.634   6.607  1.00 50.00      A    N  
ATOM    998  CA  GLN C  94     171.327  63.344   7.260  1.00 50.00      A    C  
ATOM    999  CB  GLN C  94     170.226  63.426   8.321  1.00 50.00      A    C  
ATOM   1006  C   GLN C  94     170.864  62.461   6.113  1.00 50.00      A    C  
ATOM   1007  O   GLN C  94     169.957  62.849   5.369  1.00 50.00      A    O  
ATOM   1008  N   ASP C  95     171.512  61.311   5.935  1.00 50.00      A    N  
ATOM   1010  CA  ASP C  95     171.169  60.400   4.843  1.00 50.00      A    C  
ATOM   1011  CB  ASP C  95     169.685  60.003   4.918  1.00 50.00      A    C  
ATOM   1015  C   ASP C  95     171.442  61.128   3.518  1.00 50.00      A    C  
ATOM   1016  O   ASP C  95     171.863  62.291   3.513  1.00 50.00      A    O  
ATOM   1017  N   PRO C  96     171.264  60.447   2.375  1.00 50.00      A    N  
ATOM   1019  CA  PRO C  96     171.513  61.143   1.108  1.00 50.00      A    C  
ATOM   1020  CB  PRO C  96     171.638  59.987   0.111  1.00 50.00      A    C  
ATOM   1022  C   PRO C  96     170.373  62.097   0.715  1.00 50.00      A    C  
ATOM   1023  O   PRO C  96     170.115  62.306  -0.474  1.00 50.00      A    O  
ATOM   1024  N   PHE C  97     169.719  62.700   1.706  1.00 50.00      A    N  
ATOM   1026  CA  PHE C  97     168.606  63.613   1.454  1.00 50.00      A    C  
ATOM   1027  CB  PHE C  97     167.283  62.839   1.547  1.00 50.00      A    C  
ATOM   1034  C   PHE C  97     168.613  64.792   2.437  1.00 50.00      A    C  
ATOM   1035  O   PHE C  97     168.022  64.722   3.516  1.00 50.00      A    O  
ATOM   1036  N   PRO C  98     169.307  65.887   2.081  1.00 50.00      A    N  
ATOM   1038  CA  PRO C  98     169.387  67.078   2.932  1.00 50.00      A    C  
ATOM   1039  CB  PRO C  98     170.609  67.802   2.377  1.00 50.00      A    C  
ATOM   1041  C   PRO C  98     168.140  67.963   2.863  1.00 50.00      A    C  
ATOM   1042  O   PRO C  98     167.434  67.985   1.851  1.00 50.00      A    O  
ATOM   1043  N   LEU C  99     167.898  68.707   3.938  1.00 50.00      A    N  
ATOM   1045  CA  LEU C  99     166.761  69.622   4.039  1.00 50.00      A    C  
ATOM   1046  CB  LEU C  99     165.699  69.067   4.994  1.00 50.00      A    C  
ATOM   1050  C   LEU C  99     167.262  70.964   4.555  1.00 50.00      A    C  
ATOM   1051  O   LEU C  99     168.333  71.038   5.160  1.00 50.00      A    O  
ATOM   1052  N   TYR C 100     166.502  72.028   4.305  1.00 50.00      A    N  
ATOM   1054  CA  TYR C 100     166.897  73.355   4.760  1.00 50.00      A    C  
ATOM   1055  CB  TYR C 100     167.858  74.023   3.760  1.00 50.00      A    C  
ATOM   1064  C   TYR C 100     165.729  74.283   5.088  1.00 50.00      A    C  
ATOM   1065  O   TYR C 100     165.142  74.897   4.195  1.00 50.00      A    O  
ATOM   1066  N   PRO C 101     165.309  74.301   6.365  1.00 50.00      A    N  
ATOM   1068  CA  PRO C 101     164.211  75.137   6.856  1.00 50.00      A    C  
ATOM   1069  CB  PRO C 101     163.800  74.435   8.154  1.00 50.00      A    C  
ATOM   1071  C   PRO C 101     164.692  76.563   7.138  1.00 50.00      A    C  
ATOM   1072  O   PRO C 101     165.779  76.933   6.644  1.00 50.00      A    O  
ATOM      1  CB  GLN C 113     171.877  76.787  -0.495  1.00 50.00      A    C  
ATOM      8  C   GLN C 113     172.331  74.856  -2.008  1.00 50.00      A    C  
ATOM      9  O   GLN C 113     173.184  74.095  -1.562  1.00 50.00      A    O  
ATOM     12  N   GLN C 113     170.960  74.531   0.007  1.00 50.00      A    N  
ATOM     14  CA  GLN C 113     171.303  75.491  -1.079  1.00 50.00      A    C  
ATOM     15  N   VAL C 114     172.207  75.137  -3.300  1.00 50.00      A    N  
ATOM     17  CA  VAL C 114     173.118  74.609  -4.309  1.00 50.00      A    C  
ATOM     18  CB  VAL C 114     172.415  73.589  -5.247  1.00 50.00      A    C  
ATOM     21  C   VAL C 114     173.650  75.781  -5.129  1.00 50.00      A    C  
ATOM     22  O   VAL C 114     173.380  76.939  -4.796  1.00 50.00      A    O  
ATOM     23  N   VAL C 115     174.424  75.493  -6.168  1.00 50.00      A    N  
ATOM     25  CA  VAL C 115     174.976  76.549  -7.009  1.00 50.00      A    C  
ATOM     26  CB  VAL C 115     176.321  76.125  -7.651  1.00 50.00      A    C  
ATOM     29  C   VAL C 115     174.011  76.929  -8.130  1.00 50.00      A    C  
ATOM     30  O   VAL C 115     173.045  76.218  -8.407  1.00 50.00      A    O  
ATOM     31  N   LEU C 116     174.259  78.085  -8.727  1.00 50.00      A    N  
ATOM     33  CA  LEU C 116     173.458  78.564  -9.841  1.00 50.00      A    C  
ATOM     34  CB  LEU C 116     173.360  80.091  -9.809  1.00 50.00      A    C  
ATOM     38  C   LEU C 116     174.118  78.090 -11.133  1.00 50.00      A    C  
ATOM     39  O   LEU C 116     175.276  78.420 -11.407  1.00 50.00      A    O  
ATOM     40  N   PRO C 117     173.424  77.230 -11.893  1.00 50.00      A    N  
ATOM     42  CA  PRO C 117     173.943  76.702 -13.157  1.00 50.00      A    C  
ATOM     43  CB  PRO C 117     172.876  75.681 -13.561  1.00 50.00      A    C  
ATOM     45  C   PRO C 117     174.062  77.821 -14.186  1.00 50.00      A    C  
ATOM     46  O   PRO C 117     173.070  78.221 -14.800  1.00 50.00      A    O  
ATOM     47  N   ASN C 118     175.279  78.335 -14.342  1.00 50.00      A    N  
ATOM     49  CA  ASN C 118     175.570  79.421 -15.277  1.00 50.00      A    C  
ATOM     50  CB  ASN C 118     175.662  78.885 -16.709  1.00 50.00      A    C  
ATOM     56  C   ASN C 118     174.517  80.518 -15.185  1.00 50.00      A    C  
ATOM     57  O   ASN C 118     173.838  80.839 -16.165  1.00 50.00      A    O  
ATOM     58  N   THR C 119     174.376  81.079 -13.992  1.00 50.00      A    N  
ATOM     60  CA  THR C 119     173.401  82.127 -13.751  1.00 50.00      A    C  
ATOM     61  CB  THR C 119     172.503  81.774 -12.552  1.00 50.00      A    C  
ATOM     65  C   THR C 119     174.089  83.462 -13.496  1.00 50.00      A    C  
ATOM     66  O   THR C 119     175.230  83.509 -13.033  1.00 50.00      A    O  
ATOM     67  N   ALA C 120     173.380  84.540 -13.807  1.00 50.00      A    N  
ATOM     69  CA  ALA C 120     173.895  85.884 -13.623  1.00 50.00      A    C  
ATOM     70  CB  ALA C 120     174.536  86.383 -14.910  1.00 50.00      A    C  
ATOM     71  C   ALA C 120     172.778  86.825 -13.197  1.00 50.00      A    C  
ATOM     72  O   ALA C 120     171.594  86.530 -13.383  1.00 50.00      A    O  
ATOM     73  N   LEU C 121     173.172  87.932 -12.577  1.00 50.00      A    N  
ATOM     75  CA  LEU C 121     172.255  88.961 -12.112  1.00 50.00      A    C  
ATOM     76  CB  LEU C 121     171.877  88.757 -10.639  1.00 50.00      A    C  
ATOM     80  C   LEU C 121     172.873  90.334 -12.342  1.00 50.00      A    C  
ATOM     81  O   LEU C 121     174.087  90.477 -12.485  1.00 50.00      A    O  
ATOM     82  N   HIS C 122     172.022  91.347 -12.391  1.00 50.00      A    N  
ATOM     84  CA  HIS C 122     172.463  92.710 -12.651  1.00 50.00      A    C  
ATOM     85  CB  HIS C 122     171.386  93.401 -13.489  1.00 50.00      A    C  
ATOM     93  C   HIS C 122     172.805  93.538 -11.407  1.00 50.00      A    C  
ATOM     94  O   HIS C 122     171.956  94.269 -10.899  1.00 50.00      A    O  
ATOM     95  N   LEU C 123     174.058  93.476 -10.958  1.00 50.00      A    N  
ATOM     97  CA  LEU C 123     174.482  94.236  -9.779  1.00 50.00      A    C  
ATOM     98  CB  LEU C 123     175.970  94.037  -9.472  1.00 50.00      A    C  
ATOM    102  C   LEU C 123     174.190  95.727  -9.914  1.00 50.00      A    C  
ATOM    103  O   LEU C 123     174.181  96.288 -11.018  1.00 50.00      A    O  
ATOM    104  N   LYS C 124     173.955  96.355  -8.770  1.00 50.00      A    N  
ATOM    106  CA  LYS C 124     173.637  97.765  -8.695  1.00 50.00      A    C  
ATOM    107  CB  LYS C 124     172.203  97.991  -9.182  1.00 50.00      A    C  
ATOM    115  C   LYS C 124     173.718  98.099  -7.218  1.00 50.00      A    C  
ATOM    116  O   LYS C 124     173.910  97.216  -6.390  1.00 50.00      A    O  
ATOM    117  N   ALA C 125     173.534  99.372  -6.893  1.00 50.00      A    N  
ATOM    119  CA  ALA C 125     173.557  99.812  -5.511  1.00 50.00      A    C  
ATOM    120  CB  ALA C 125     173.520 101.345  -5.424  1.00 50.00      A    C  
ATOM    121  C   ALA C 125     172.318  99.178  -4.881  1.00 50.00      A    C  
ATOM    122  O   ALA C 125     172.388  98.062  -4.377  1.00 50.00      A    O  
ATOM    123  N   LEU C 126     171.172  99.833  -4.998  1.00 50.00      A    N  
ATOM    125  CA  LEU C 126     169.928  99.319  -4.426  1.00 50.00      A    C  
ATOM    126  CB  LEU C 126     169.402  98.132  -5.235  1.00 50.00      A    C  
ATOM    130  C   LEU C 126     170.100  98.935  -2.953  1.00 50.00      A    C  
ATOM    131  O   LEU C 126     169.851  99.770  -2.082  1.00 50.00      A    O  
ATOM    132  N   LEU C 127     170.520  97.693  -2.682  1.00 50.00      A    N  
ATOM    134  CA  LEU C 127     170.734  97.215  -1.302  1.00 50.00      A    C  
ATOM    135  CB  LEU C 127     169.449  96.583  -0.726  1.00 50.00      A    C  
ATOM    139  C   LEU C 127     171.932  96.257  -1.158  1.00 50.00      A    C  
ATOM    140  O   LEU C 127     171.787  95.119  -0.710  1.00 50.00      A    O  
ATOM    141  N   ASP C 128     173.101  96.735  -1.592  1.00 50.00      A    N  
ATOM    143  CA  ASP C 128     174.388  96.015  -1.517  1.00 50.00      A    C  
ATOM    144  CB  ASP C 128     174.888  95.925  -0.067  1.00 50.00      A    C  
ATOM    148  C   ASP C 128     174.469  94.622  -2.147  1.00 50.00      A    C  
ATOM    149  O   ASP C 128     173.503  94.127  -2.734  1.00 50.00      A    O  
ATOM    150  N   PHE C 129     175.658  94.020  -2.058  1.00 50.00      A    N  
ATOM    152  CA  PHE C 129     175.907  92.680  -2.579  1.00 50.00      A    C  
ATOM    153  CB  PHE C 129     175.800  92.648  -4.104  1.00 50.00      A    C  
ATOM    160  C   PHE C 129     177.275  92.160  -2.137  1.00 50.00      A    C  
ATOM    161  O   PHE C 129     178.316  92.676  -2.553  1.00 50.00      A    O  
ATOM    162  N   GLU C 130     177.269  91.139  -1.289  1.00 50.00      A    N  
ATOM    164  CA  GLU C 130     178.508  90.550  -0.794  1.00 50.00      A    C  
ATOM    165  CB  GLU C 130     178.479  90.489   0.744  1.00 50.00      A    C  
ATOM    170  C   GLU C 130     178.762  89.165  -1.386  1.00 50.00      A    C  
ATOM    171  O   GLU C 130     178.029  88.709  -2.266  1.00 50.00      A    O  
ATOM    172  N   ASP C 131     179.843  88.533  -0.941  1.00 50.00      A    N  
ATOM    174  CA  ASP C 131     180.212  87.190  -1.376  1.00 50.00      A    C  
ATOM    175  CB  ASP C 131     180.821  87.195  -2.790  1.00 50.00      A    C  
ATOM    179  C   ASP C 131     181.226  86.670  -0.365  1.00 50.00      A    C  
ATOM    180  O   ASP C 131     182.063  87.424   0.139  1.00 50.00      A    O  
ATOM    181  N   LYS C 132     181.157  85.374  -0.080  1.00 50.00      A    N  
ATOM    183  CA  LYS C 132     182.053  84.740   0.884  1.00 50.00      A    C  
ATOM    184  CB  LYS C 132     181.356  83.563   1.571  1.00 50.00      A    C  
ATOM    192  C   LYS C 132     183.364  84.251   0.267  1.00 50.00      A    C  
ATOM    193  O   LYS C 132     184.000  83.324   0.789  1.00 50.00      A    O  
ATOM    194  N   ASN C 133     183.736  84.814  -0.875  1.00 50.00      A    N  
ATOM    196  CA  ASN C 133     184.970  84.419  -1.537  1.00 50.00      A    C  
ATOM    197  CB  ASN C 133     184.786  84.393  -3.056  1.00 50.00      A    C  
ATOM    203  C   ASN C 133     186.121  85.328  -1.140  1.00 50.00      A    C  
ATOM    204  O   ASN C 133     187.086  84.881  -0.521  1.00 50.00      A    O  
ATOM    205  N   GLY C 134     185.998  86.612  -1.457  1.00 50.00      A    N  
ATOM    207  CA  GLY C 134     187.040  87.561  -1.120  1.00 50.00      A    C  
ATOM    208  C   GLY C 134     186.577  88.974  -1.392  1.00 50.00      A    C  
ATOM    209  O   GLY C 134     186.644  89.846  -0.515  1.00 50.00      A    O  
ATOM    210  N   ASP C 135     186.131  89.207  -2.619  1.00 50.00      A    N  
ATOM    212  CA  ASP C 135     185.636  90.513  -3.020  1.00 50.00      A    C  
ATOM    213  CB  ASP C 135     185.727  90.671  -4.536  1.00 50.00      A    C  
ATOM    217  C   ASP C 135     184.201  90.700  -2.556  1.00 50.00      A    C  
ATOM    218  O   ASP C 135     183.477  89.734  -2.322  1.00 50.00      A    O  
ATOM    219  N   LYS C 136     183.819  91.959  -2.383  1.00 50.00      A    N  
ATOM    221  CA  LYS C 136     182.480  92.325  -1.938  1.00 50.00      A    C  
ATOM    222  CB  LYS C 136     182.279  92.053  -0.434  1.00 50.00      A    C  
ATOM    230  C   LYS C 136     182.279  93.799  -2.229  1.00 50.00      A    C  
ATOM    231  O   LYS C 136     183.220  94.591  -2.134  1.00 50.00      A    O  
ATOM    232  N   VAL C 137     181.062  94.165  -2.608  1.00 50.00      A    N  
ATOM    234  CA  VAL C 137     180.759  95.553  -2.918  1.00 50.00      A    C  
ATOM    235  CB  VAL C 137     180.486  95.753  -4.414  1.00 50.00      A    C  
ATOM    238  C   VAL C 137     179.619  96.136  -2.100  1.00 50.00      A    C  
ATOM    239  O   VAL C 137     178.578  95.510  -1.905  1.00 50.00      A    O  
ATOM    240  N   MET C 138     179.851  97.355  -1.629  1.00 50.00      A    N  
ATOM    242  CA  MET C 138     178.895  98.093  -0.817  1.00 50.00      A    C  
ATOM    243  CB  MET C 138     179.549  98.522   0.501  1.00 50.00      A    C  
ATOM    247  C   MET C 138     178.334  99.312  -1.551  1.00 50.00      A    C  
ATOM    248  O   MET C 138     177.794 100.229  -0.929  1.00 50.00      A    O  
ATOM    249  N   ALA C 139     178.469  99.323  -2.876  1.00 50.00      A    N  
ATOM    251  CA  ALA C 139     177.976 100.430  -3.702  1.00 50.00      A    C  
ATOM    252  CB  ALA C 139     178.775 101.704  -3.421  1.00 50.00      A    C  
ATOM    253  C   ALA C 139     178.083 100.087  -5.175  1.00 50.00      A    C  
ATOM    254  O   ALA C 139     178.695  99.081  -5.546  1.00 50.00      A    O  
ATOM    255  N   GLY C 140     177.451 100.906  -6.013  1.00 50.00      A    N  
ATOM    257  CA  GLY C 140     177.551 100.664  -7.440  1.00 50.00      A    C  
ATOM    258  C   GLY C 140     176.476 101.128  -8.401  1.00 50.00      A    C  
ATOM    259  O   GLY C 140     175.291 101.183  -8.065  1.00 50.00      A    O  
ATOM    260  N   ASP C 141     176.908 101.373  -9.633  1.00 50.00      A    N  
ATOM    262  CA  ASP C 141     176.032 101.816 -10.703  1.00 50.00      A    C  
ATOM    263  CB  ASP C 141     176.820 102.646 -11.718  1.00 50.00      A    C  
ATOM    267  C   ASP C 141     175.508 100.549 -11.367  1.00 50.00      A    C  
ATOM    268  O   ASP C 141     175.191  99.579 -10.683  1.00 50.00      A    O  
ATOM    269  N   GLU C 142     175.410 100.542 -12.694  1.00 50.00      A    N  
ATOM    271  CA  GLU C 142     174.932  99.357 -13.410  1.00 50.00      A    C  
ATOM    272  CB  GLU C 142     174.064  99.739 -14.617  1.00 50.00      A    C  
ATOM    277  C   GLU C 142     176.068  98.496 -13.908  1.00 50.00      A    C  
ATOM    278  O   GLU C 142     176.768  98.879 -14.845  1.00 50.00      A    O  
ATOM    279  N   TRP C 143     176.217  97.317 -13.312  1.00 50.00      A    N  
ATOM    281  CA  TRP C 143     177.235  96.360 -13.746  1.00 50.00      A    C  
ATOM    282  CB  TRP C 143     178.621  96.678 -13.166  1.00 50.00      A    C  
ATOM    293  C   TRP C 143     176.812  94.930 -13.409  1.00 50.00      A    C  
ATOM    294  O   TRP C 143     176.442  94.623 -12.278  1.00 50.00      A    O  
ATOM    295  N   LEU C 144     176.798  94.084 -14.432  1.00 50.00      A    N  
ATOM    297  CA  LEU C 144     176.419  92.686 -14.287  1.00 50.00      A    C  
ATOM    298  CB  LEU C 144     175.615  92.216 -15.510  1.00 50.00      A    C  
ATOM    302  C   LEU C 144     177.655  91.810 -14.115  1.00 50.00      A    C  
ATOM    303  O   LEU C 144     178.771  92.237 -14.418  1.00 50.00      A    O  
ATOM    304  N   PHE C 145     177.452  90.605 -13.597  1.00 50.00      A    N  
ATOM    306  CA  PHE C 145     178.543  89.660 -13.396  1.00 50.00      A    C  
ATOM    307  CB  PHE C 145     179.402  90.060 -12.179  1.00 50.00      A    C  
ATOM    314  C   PHE C 145     178.005  88.241 -13.273  1.00 50.00      A    C  
ATOM    315  O   PHE C 145     176.867  88.023 -12.841  1.00 50.00      A    O  
ATOM    316  N   GLU C 146     178.833  87.292 -13.684  1.00 50.00      A    N  
ATOM    318  CA  GLU C 146     178.505  85.876 -13.650  1.00 50.00      A    C  
ATOM    319  CB  GLU C 146     178.190  85.380 -15.069  1.00 50.00      A    C  
ATOM    324  C   GLU C 146     179.677  85.094 -13.066  1.00 50.00      A    C  
ATOM    325  O   GLU C 146     180.680  85.680 -12.663  1.00 50.00      A    O  
ATOM    326  N   GLY C 147     179.540  83.774 -13.009  1.00 50.00      A    N  
ATOM    328  CA  GLY C 147     180.611  82.945 -12.486  1.00 50.00      A    C  
ATOM    329  C   GLY C 147     180.314  82.175 -11.214  1.00 50.00      A    C  
ATOM    330  O   GLY C 147     179.689  81.112 -11.268  1.00 50.00      A    O  
ATOM    331  N   PRO C 148     180.800  82.648 -10.053  1.00 50.00      A    N  
ATOM    333  CA  PRO C 148     180.573  81.977  -8.769  1.00 50.00      A    C  
ATOM    334  CB  PRO C 148     181.462  82.772  -7.812  1.00 50.00      A    C  
ATOM    336  C   PRO C 148     179.115  81.990  -8.321  1.00 50.00      A    C  
ATOM    337  O   PRO C 148     178.234  82.452  -9.047  1.00 50.00      A    O  
ATOM    338  N   GLY C 149     178.861  81.450  -7.134  1.00 50.00      A    N  
ATOM    340  CA  GLY C 149     177.503  81.428  -6.636  1.00 50.00      A    C  
ATOM    341  C   GLY C 149     177.214  80.508  -5.470  1.00 50.00      A    C  
ATOM    342  O   GLY C 149     177.605  79.342  -5.437  1.00 50.00      A    O  
ATOM    343  N   THR C 150     176.477  81.073  -4.527  1.00 50.00      A    N  
ATOM    345  CA  THR C 150     176.022  80.434  -3.297  1.00 50.00      A    C  
ATOM    346  CB  THR C 150     176.965  80.695  -2.095  1.00 50.00      A    C  
ATOM    350  C   THR C 150     174.680  81.093  -3.005  1.00 50.00      A    C  
ATOM    351  O   THR C 150     173.832  80.526  -2.308  1.00 50.00      A    O  
ATOM    352  N   TYR C 151     174.505  82.298  -3.550  1.00 50.00      A    N  
ATOM    354  CA  TYR C 151     173.286  83.073  -3.383  1.00 50.00      A    C  
ATOM    355  CB  TYR C 151     173.304  84.364  -4.224  1.00 50.00      A    C  
ATOM    364  C   TYR C 151     172.111  82.237  -3.858  1.00 50.00      A    C  
ATOM    365  O   TYR C 151     172.233  81.429  -4.782  1.00 50.00      A    O  
ATOM    366  N   ILE C 152     170.975  82.435  -3.212  1.00 50.00      A    N  
ATOM    368  CA  ILE C 152     169.760  81.729  -3.569  1.00 50.00      A    C  
ATOM    369  CB  ILE C 152     169.142  80.945  -2.364  1.00 50.00      A    C  
ATOM    373  C   ILE C 152     168.800  82.793  -4.081  1.00 50.00      A    C  
ATOM    374  O   ILE C 152     168.442  83.714  -3.348  1.00 50.00      A    O  
ATOM    375  N   PRO C 153     168.428  82.719  -5.372  1.00 50.00      A    N  
ATOM    377  CA  PRO C 153     167.509  83.705  -5.952  1.00 50.00      A    C  
ATOM    378  CB  PRO C 153     167.192  83.117  -7.332  1.00 50.00      A    C  
ATOM    380  C   PRO C 153     166.260  83.914  -5.100  1.00 50.00      A    C  
ATOM    381  O   PRO C 153     165.251  83.222  -5.258  1.00 50.00      A    O  
ATOM    382  N   GLN C 154     166.370  84.840  -4.153  1.00 50.00      A    N  
ATOM    384  CA  GLN C 154     165.271  85.161  -3.258  1.00 50.00      A    C  
ATOM    385  CB  GLN C 154     165.781  85.897  -2.014  1.00 50.00      A    C  
ATOM    392  C   GLN C 154     164.251  86.022  -3.976  1.00 50.00      A    C  
ATOM    393  O   GLN C 154     164.590  87.058  -4.549  1.00 50.00      A    O  
ATOM    394  N   LYS C 155     162.988  85.618  -3.891  1.00 50.00      A    N  
ATOM    396  CA  LYS C 155     161.904  86.351  -4.533  1.00 50.00      A    C  
ATOM    397  CB  LYS C 155     160.570  85.639  -4.311  1.00 50.00      A    C  
ATOM    405  C   LYS C 155     161.818  87.792  -4.025  1.00 50.00      A    C  
ATOM    406  O   LYS C 155     161.127  88.628  -4.615  1.00 50.00      A    O  
ATOM    407  N   GLU C 156     162.466  88.059  -2.896  1.00 50.00      A    N  
ATOM    409  CA  GLU C 156     162.478  89.392  -2.316  1.00 50.00      A    C  
ATOM    410  CB  GLU C 156     162.874  89.341  -0.842  1.00 50.00      A    C  
ATOM    415  C   GLU C 156     163.480  90.242  -3.086  1.00 50.00      A    C  
ATOM    416  O   GLU C 156     163.111  91.237  -3.711  1.00 50.00      A    O  
ATOM    417  N   VAL C 157     164.746  89.837  -3.040  1.00 50.00      A    N  
ATOM    419  CA  VAL C 157     165.810  90.553  -3.728  1.00 50.00      A    C  
ATOM    420  CB  VAL C 157     166.516  91.584  -2.806  1.00 50.00      A    C  
ATOM    423  C   VAL C 157     166.866  89.625  -4.313  1.00 50.00      A    C  
ATOM    424  O   VAL C 157     167.499  88.839  -3.604  1.00 50.00      A    O  
ATOM    425  N   GLU C 158     167.033  89.721  -5.626  1.00 50.00      A    N  
ATOM    427  CA  GLU C 158     168.014  88.940  -6.368  1.00 50.00      A    C  
ATOM    428  CB  GLU C 158     167.307  87.986  -7.335  1.00 50.00      A    C  
ATOM    433  C   GLU C 158     168.872  89.943  -7.132  1.00 50.00      A    C  
ATOM    434  O   GLU C 158     169.357  89.663  -8.223  1.00 50.00      A    O  
ATOM    435  N   VAL C 159     169.073  91.091  -6.482  1.00 50.00      A    N  
ATOM    437  CA  VAL C 159     169.820  92.267  -6.944  1.00 50.00      A    C  
ATOM    438  CB  VAL C 159     171.237  91.985  -7.553  1.00 50.00      A    C  
ATOM    441  C   VAL C 159     169.017  93.138  -7.892  1.00 50.00      A    C  
ATOM    442  O   VAL C 159     168.894  94.335  -7.674  1.00 50.00      A    O  
ATOM    443  N   VAL C 160     168.407  92.524  -8.895  1.00 50.00      A    N  
ATOM    445  CA  VAL C 160     167.624  93.241  -9.893  1.00 50.00      A    C  
ATOM    446  CB  VAL C 160     168.543  93.920 -10.957  1.00 50.00      A    C  
ATOM    449  C   VAL C 160     166.756  92.205 -10.579  1.00 50.00      A    C  
ATOM    450  O   VAL C 160     165.551  92.141 -10.356  1.00 50.00      A    O  
ATOM    451  N   GLU C 161     167.418  91.355 -11.353  1.00 50.00      A    N  
ATOM    453  CA  GLU C 161     166.769  90.298 -12.105  1.00 50.00      A    C  
ATOM    454  CB  GLU C 161     166.370  90.795 -13.494  1.00 50.00      A    C  
ATOM    459  C   GLU C 161     167.780  89.171 -12.227  1.00 50.00      A    C  
ATOM    460  O   GLU C 161     168.991  89.389 -12.078  1.00 50.00      A    O  
ATOM    461  N   ILE C 162     167.280  87.967 -12.474  1.00 50.00      A    N  
ATOM    463  CA  ILE C 162     168.121  86.785 -12.602  1.00 50.00      A    C  
ATOM    464  CB  ILE C 162     167.834  85.799 -11.433  1.00 50.00      A    C  
ATOM    468  C   ILE C 162     167.907  86.088 -13.951  1.00 50.00      A    C  
ATOM    469  O   ILE C 162     166.808  86.114 -14.507  1.00 50.00      A    O  
ATOM    470  N   ILE C 163     168.968  85.490 -14.485  1.00 50.00      A    N  
ATOM    472  CA  ILE C 163     168.907  84.769 -15.759  1.00 50.00      A    C  
ATOM    473  CB  ILE C 163     169.277  85.674 -16.965  1.00 50.00      A    C  
ATOM    477  C   ILE C 163     169.814  83.538 -15.718  1.00 50.00      A    C  
ATOM    478  O   ILE C 163     171.038  83.659 -15.658  1.00 50.00      A    O  
ATOM    479  N   GLN C 164     169.205  82.355 -15.746  1.00 50.00      A    N  
ATOM    481  CA  GLN C 164     169.943  81.095 -15.671  1.00 50.00      A    C  
ATOM    482  CB  GLN C 164     169.120  80.062 -14.896  1.00 50.00      A    C  
ATOM    489  C   GLN C 164     170.347  80.469 -17.008  1.00 50.00      A    C  
ATOM    490  O   GLN C 164     169.729  80.718 -18.040  1.00 50.00      A    O  
ATOM    491  N   ALA C 165     171.367  79.612 -16.938  1.00 50.00      A    N  
ATOM    493  CA  ALA C 165     171.903  78.859 -18.078  1.00 50.00      A    C  
ATOM    494  CB  ALA C 165     170.839  77.882 -18.597  1.00 50.00      A    C  
ATOM    495  C   ALA C 165     172.532  79.620 -19.247  1.00 50.00      A    C  
ATOM    496  O   ALA C 165     172.402  80.838 -19.368  1.00 50.00      A    O  
ATOM    497  N   THR C 166     173.240  78.879 -20.094  1.00 50.00      A    N  
ATOM    499  CA  THR C 166     173.879  79.440 -21.281  1.00 50.00      A    C  
ATOM    500  CB  THR C 166     175.357  78.980 -21.384  1.00 50.00      A    C  
ATOM    504  C   THR C 166     173.059  78.909 -22.469  1.00 50.00      A    C  
ATOM    505  O   THR C 166     172.942  77.700 -22.649  1.00 50.00      A    O  
ATOM    506  N   VAL C 167     172.479  79.808 -23.259  1.00 50.00      A    N  
ATOM    508  CA  VAL C 167     171.633  79.407 -24.384  1.00 50.00      A    C  
ATOM    509  CB  VAL C 167     170.481  80.416 -24.602  1.00 50.00      A    C  
ATOM    512  C   VAL C 167     172.251  79.105 -25.756  1.00 50.00      A    C  
ATOM    513  O   VAL C 167     172.248  77.956 -26.195  1.00 50.00      A    O  
ATOM    514  N   ILE C 168     172.717  80.142 -26.451  1.00 50.00      A    N  
ATOM    516  CA  ILE C 168     173.279  80.006 -27.799  1.00 50.00      A    C  
ATOM    517  CB  ILE C 168     174.016  81.310 -28.242  1.00 50.00      A    C  
ATOM    521  C   ILE C 168     174.119  78.767 -28.108  1.00 50.00      A    C  
ATOM    522  O   ILE C 168     175.087  78.454 -27.411  1.00 50.00      A    O  
ATOM    523  N   LYS C 169     173.720  78.080 -29.178  1.00 50.00      A    N  
ATOM    525  CA  LYS C 169     174.383  76.865 -29.654  1.00 50.00      A    C  
ATOM    526  CB  LYS C 169     173.511  76.159 -30.701  1.00 50.00      A    C  
ATOM    534  C   LYS C 169     175.734  77.217 -30.283  1.00 50.00      A    C  
ATOM    535  O   LYS C 169     176.493  78.018 -29.740  1.00 50.00      A    O  
ATOM    536  N   GLN C 170     176.033  76.610 -31.430  1.00 50.00      A    N  
ATOM    538  CA  GLN C 170     177.290  76.879 -32.121  1.00 50.00      A    C  
ATOM    539  CB  GLN C 170     177.848  75.607 -32.771  1.00 50.00      A    C  
ATOM    546  C   GLN C 170     177.065  77.919 -33.209  1.00 50.00      A    C  
ATOM    547  O   GLN C 170     177.664  78.994 -33.203  1.00 50.00      A    O  
ATOM    548  N   ASN C 171     176.173  77.579 -34.130  1.00 50.00      A    N  
ATOM    550  CA  ASN C 171     175.825  78.412 -35.271  1.00 50.00      A    C  
ATOM    551  CB  ASN C 171     174.955  77.600 -36.235  1.00 50.00      A    C  
ATOM    557  C   ASN C 171     175.138  79.743 -34.959  1.00 50.00      A    C  
ATOM    558  O   ASN C 171     175.105  80.636 -35.806  1.00 50.00      A    O  
ATOM    559  N   GLN C 172     174.568  79.872 -33.766  1.00 50.00      A    N  
ATOM    561  CA  GLN C 172     173.873  81.102 -33.395  1.00 50.00      A    C  
ATOM    562  CB  GLN C 172     173.094  80.924 -32.093  1.00 50.00      A    C  
ATOM    569  C   GLN C 172     174.758  82.335 -33.311  1.00 50.00      A    C  
ATOM    570  O   GLN C 172     175.526  82.511 -32.362  1.00 50.00      A    O  
ATOM    571  N   ALA C 173     174.626  83.192 -34.315  1.00 50.00      A    N  
ATOM    573  CA  ALA C 173     175.391  84.427 -34.385  1.00 50.00      A    C  
ATOM    574  CB  ALA C 173     175.825  84.699 -35.815  1.00 50.00      A    C  
ATOM    575  C   ALA C 173     174.525  85.565 -33.867  1.00 50.00      A    C  
ATOM    576  O   ALA C 173     173.298  85.538 -34.001  1.00 50.00      A    O  
ATOM    577  N   LEU C 174     175.166  86.569 -33.285  1.00 50.00      A    N  
ATOM    579  CA  LEU C 174     174.449  87.707 -32.739  1.00 50.00      A    C  
ATOM    580  CB  LEU C 174     174.353  87.600 -31.207  1.00 50.00      A    C  
ATOM    584  C   LEU C 174     175.055  89.044 -33.133  1.00 50.00      A    C  
ATOM    585  O   LEU C 174     176.272  89.191 -33.196  1.00 50.00      A    O  
ATOM    586  N   ARG C 175     174.190  89.980 -33.509  1.00 50.00      A    N  
ATOM    588  CA  ARG C 175     174.610  91.328 -33.864  1.00 50.00      A    C  
ATOM    589  CB  ARG C 175     174.107  91.704 -35.262  1.00 50.00      A    C  
ATOM    601  C   ARG C 175     174.014  92.253 -32.806  1.00 50.00      A    C  
ATOM    602  O   ARG C 175     172.867  92.061 -32.388  1.00 50.00      A    O  
ATOM    603  N   LEU C 176     174.796  93.220 -32.341  1.00 50.00      A    N  
ATOM    605  CA  LEU C 176     174.313  94.141 -31.319  1.00 50.00      A    C  
ATOM    606  CB  LEU C 176     175.142  94.029 -30.049  1.00 50.00      A    C  
ATOM    610  C   LEU C 176     174.394  95.558 -31.815  1.00 50.00      A    C  
ATOM    611  O   LEU C 176     175.245  95.881 -32.631  1.00 50.00      A    O  
ATOM    612  N   ARG C 177     173.557  96.411 -31.240  1.00 50.00      A    N  
ATOM    614  CA  ARG C 177     173.488  97.813 -31.618  1.00 50.00      A    C  
ATOM    615  CB  ARG C 177     172.035  98.215 -31.861  1.00 50.00      A    C  
ATOM    627  C   ARG C 177     174.075  98.705 -30.532  1.00 50.00      A    C  
ATOM    628  O   ARG C 177     174.287  98.259 -29.403  1.00 50.00      A    O  
ATOM    629  N   ALA C 178     174.244  99.982 -30.853  1.00 50.00      A    N  
ATOM    631  CA  ALA C 178     174.786 100.932 -29.896  1.00 50.00      A    C  
ATOM    632  CB  ALA C 178     175.026 102.274 -30.559  1.00 50.00      A    C  
ATOM    633  C   ALA C 178     173.782 101.061 -28.756  1.00 50.00      A    C  
ATOM    634  O   ALA C 178     173.992 100.492 -27.686  1.00 50.00      A    O  
ATOM    635  N   ARG C 179     172.683 101.767 -29.031  1.00 50.00      A    N  
ATOM    637  CA  ARG C 179     171.561 102.033 -28.116  1.00 50.00      A    C  
ATOM    638  CB  ARG C 179     171.575 101.162 -26.834  1.00 50.00      A    C  
ATOM    650  C   ARG C 179     171.440 103.517 -27.749  1.00 50.00      A    C  
ATOM    651  O   ARG C 179     171.854 104.396 -28.506  1.00 50.00      A    O  
ATOM    652  N   LYS C 180     170.823 103.756 -26.597  1.00 50.00      A    N  
ATOM    654  CA  LYS C 180     170.573 105.063 -26.009  1.00 50.00      A    C  
ATOM    655  CB  LYS C 180     171.651 106.090 -26.352  1.00 50.00      A    C  
ATOM    663  C   LYS C 180     169.169 105.510 -26.337  1.00 50.00      A    C  
ATOM    664  O   LYS C 180     168.620 105.163 -27.382  1.00 50.00      A    O  
ATOM    665  N   GLU C 181     168.562 106.225 -25.402  1.00 50.00      A    N  
ATOM    667  CA  GLU C 181     167.181 106.619 -25.563  1.00 50.00      A    C  
ATOM    668  CB  GLU C 181     166.385 106.031 -24.386  1.00 50.00      A    C  
ATOM    673  C   GLU C 181     166.904 108.117 -25.679  1.00 50.00      A    C  
ATOM    674  O   GLU C 181     167.792 108.910 -25.997  1.00 50.00      A    O  
ATOM    675  N   CYS C 182     165.621 108.441 -25.539  1.00 50.00      A    N  
ATOM    677  CA  CYS C 182     165.068 109.794 -25.551  1.00 50.00      A    C  
ATOM    678  CB  CYS C 182     165.524 110.583 -24.314  1.00 50.00      A    C  
ATOM    680  C   CYS C 182     165.143 110.669 -26.797  1.00 50.00      A    C  
ATOM    681  O   CYS C 182     166.201 110.848 -27.406  1.00 50.00      A    O  
ATOM    682  N   PHE C 183     163.975 111.196 -27.157  1.00 50.00      A    N  
ATOM    684  CA  PHE C 183     163.778 112.088 -28.293  1.00 50.00      A    C  
ATOM    685  CB  PHE C 183     163.293 111.295 -29.510  1.00 50.00      A    C  
ATOM    692  C   PHE C 183     162.660 112.999 -27.783  1.00 50.00      A    C  
ATOM    693  O   PHE C 183     161.479 112.669 -27.897  1.00 50.00      A    O  
ATOM    694  N   ASP C 184     163.047 114.103 -27.156  1.00 50.00      A    N  
ATOM    696  CA  ASP C 184     162.089 115.041 -26.583  1.00 50.00      A    C  
ATOM    697  CB  ASP C 184     162.654 115.654 -25.291  1.00 50.00      A    C  
ATOM    701  C   ASP C 184     161.582 116.110 -27.552  1.00 50.00      A    C  
ATOM    702  O   ASP C 184     160.586 115.895 -28.243  1.00 50.00      A    O  
ATOM    703  N   ARG C 185     162.207 117.284 -27.554  1.00 50.00      A    N  
ATOM    705  CA  ARG C 185     161.794 118.349 -28.455  1.00 50.00      A    C  
ATOM    706  CB  ARG C 185     161.421 119.630 -27.670  1.00 50.00      A    C  
ATOM    718  C   ARG C 185     162.943 118.595 -29.419  1.00 50.00      A    C  
ATOM    719  O   ARG C 185     164.106 118.577 -29.020  1.00 50.00      A    O  
ATOM    720  N   GLU C 186     162.598 118.739 -30.694  1.00 50.00      A    N  
ATOM    722  CA  GLU C 186     163.547 118.982 -31.787  1.00 50.00      A    C  
ATOM    723  CB  GLU C 186     163.921 120.476 -31.926  1.00 50.00      A    C  
ATOM    728  C   GLU C 186     164.796 118.091 -31.793  1.00 50.00      A    C  
ATOM    729  O   GLU C 186     164.915 117.175 -32.608  1.00 50.00      A    O  
ATOM    730  N   GLY C 187     165.686 118.306 -30.834  1.00 50.00      A    N  
ATOM    732  CA  GLY C 187     166.902 117.526 -30.765  1.00 50.00      A    C  
ATOM    733  C   GLY C 187     166.763 116.138 -30.175  1.00 50.00      A    C  
ATOM    734  O   GLY C 187     165.719 115.758 -29.644  1.00 50.00      A    O  
ATOM    735  N   LYS C 188     167.838 115.372 -30.296  1.00 50.00      A    N  
ATOM    737  CA  LYS C 188     167.868 114.027 -29.765  1.00 50.00      A    C  
ATOM    738  CB  LYS C 188     168.484 113.043 -30.764  1.00 50.00      A    C  
ATOM    746  C   LYS C 188     168.598 113.970 -28.445  1.00 50.00      A    C  
ATOM    747  O   LYS C 188     169.720 114.480 -28.321  1.00 50.00      A    O  
ATOM    748  N   GLY C 189     167.959 113.322 -27.473  1.00 50.00      A    N  
ATOM    750  CA  GLY C 189     168.529 113.181 -26.150  1.00 50.00      A    C  
ATOM    751  C   GLY C 189     169.923 112.591 -26.214  1.00 50.00      A    C  
ATOM    752  O   GLY C 189     170.900 113.333 -26.143  1.00 50.00      A    O  
ATOM    753  N   ARG C 190     170.013 111.285 -26.470  1.00 50.00      A    N  
ATOM    755  CA  ARG C 190     171.296 110.575 -26.547  1.00 50.00      A    C  
ATOM    756  CB  ARG C 190     171.577 109.855 -25.212  1.00 50.00      A    C  
ATOM    768  C   ARG C 190     171.390 109.520 -27.668  1.00 50.00      A    C  
ATOM    769  O   ARG C 190     172.494 109.156 -28.079  1.00 50.00      A    O  
ATOM    770  N   VAL C 191     170.253 109.132 -28.237  1.00 50.00      A    N  
ATOM    772  CA  VAL C 191     170.209 108.056 -29.246  1.00 50.00      A    C  
ATOM    773  CB  VAL C 191     168.865 108.023 -30.001  1.00 50.00      A    C  
ATOM    776  C   VAL C 191     171.359 107.919 -30.255  1.00 50.00      A    C  
ATOM    777  O   VAL C 191     171.778 108.901 -30.887  1.00 50.00      A    O  
ATOM    778  N   THR C 192     171.787 106.672 -30.469  1.00 50.00      A    N  
ATOM    780  CA  THR C 192     172.902 106.375 -31.378  1.00 50.00      A    C  
ATOM    781  CB  THR C 192     174.212 106.238 -30.592  1.00 50.00      A    C  
ATOM    785  C   THR C 192     172.743 105.107 -32.234  1.00 50.00      A    C  
ATOM    786  O   THR C 192     172.409 104.031 -31.729  1.00 50.00      A    O  
ATOM    787  N   GLY C 193     173.015 105.238 -33.530  1.00 50.00      A    N  
ATOM    789  CA  GLY C 193     172.898 104.117 -34.443  1.00 50.00      A    C  
ATOM    790  C   GLY C 193     174.239 103.670 -34.998  1.00 50.00      A    C  
ATOM    791  O   GLY C 193     174.743 104.247 -35.972  1.00 50.00      A    O  
ATOM    792  N   GLU C 194     174.774 102.604 -34.403  1.00 50.00      A    N  
ATOM    794  CA  GLU C 194     176.050 102.004 -34.786  1.00 50.00      A    C  
ATOM    795  CB  GLU C 194     177.203 102.711 -34.077  1.00 50.00      A    C  
ATOM    800  C   GLU C 194     176.005 100.546 -34.337  1.00 50.00      A    C  
ATOM    801  O   GLU C 194     175.278 100.214 -33.387  1.00 50.00      A    O  
ATOM    802  N   GLU C 195     176.779  99.685 -34.998  1.00 50.00      A    N  
ATOM    804  CA  GLU C 195     176.803  98.266 -34.653  1.00 50.00      A    C  
ATOM    805  CB  GLU C 195     175.566  97.562 -35.230  1.00 50.00      A    C  
ATOM    810  C   GLU C 195     178.078  97.492 -35.011  1.00 50.00      A    C  
ATOM    811  O   GLU C 195     179.047  98.046 -35.541  1.00 50.00      A    O  
ATOM    812  N   TRP C 196     178.063  96.204 -34.676  1.00 50.00      A    N  
ATOM    814  CA  TRP C 196     179.161  95.269 -34.928  1.00 50.00      A    C  
ATOM    815  CB  TRP C 196     180.388  95.673 -34.087  1.00 50.00      A    C  
ATOM    826  C   TRP C 196     178.612  93.881 -34.550  1.00 50.00      A    C  
ATOM    827  O   TRP C 196     177.652  93.790 -33.787  1.00 50.00      A    O  
ATOM    828  N   LEU C 197     179.195  92.809 -35.083  1.00 50.00      A    N  
ATOM    830  CA  LEU C 197     178.680  91.471 -34.794  1.00 50.00      A    C  
ATOM    831  CB  LEU C 197     177.936  90.896 -36.013  1.00 50.00      A    C  
ATOM    835  C   LEU C 197     179.564  90.383 -34.194  1.00 50.00      A    C  
ATOM    836  O   LEU C 197     180.737  90.218 -34.550  1.00 50.00      A    O  
ATOM    837  N   VAL C 198     178.964  89.636 -33.274  1.00 50.00      A    N  
ATOM    839  CA  VAL C 198     179.607  88.507 -32.629  1.00 50.00      A    C  
ATOM    840  CB  VAL C 198     179.267  88.441 -31.110  1.00 50.00      A    C  
ATOM    843  C   VAL C 198     179.118  87.230 -33.316  1.00 50.00      A    C  
ATOM    844  O   VAL C 198     177.949  86.868 -33.222  1.00 50.00      A    O  
ATOM    845  N   ARG C 199     180.025  86.570 -34.030  1.00 50.00      A    N  
ATOM    847  CA  ARG C 199     179.717  85.320 -34.732  1.00 50.00      A    C  
ATOM    848  CB  ARG C 199     180.359  85.295 -36.109  1.00 50.00      A    C  
ATOM    860  C   ARG C 199     180.324  84.215 -33.894  1.00 50.00      A    C  
ATOM    861  O   ARG C 199     180.831  83.216 -34.393  1.00 50.00      A    O  
ATOM    862  N   SER C 200     180.242  84.400 -32.587  1.00 50.00      A    N  
ATOM    864  CA  SER C 200     180.857  83.471 -31.668  1.00 50.00      A    C  
ATOM    865  CB  SER C 200     181.575  84.223 -30.589  1.00 50.00      A    C  
ATOM    868  C   SER C 200     179.960  82.427 -31.073  1.00 50.00      A    C  
ATOM    869  O   SER C 200     178.935  82.737 -30.458  1.00 50.00      A    O  
ATOM    870  N   VAL C 201     180.484  81.208 -31.124  1.00 50.00      A    N  
ATOM    872  CA  VAL C 201     179.856  80.013 -30.617  1.00 50.00      A    C  
ATOM    873  CB  VAL C 201     180.533  78.778 -31.262  1.00 50.00      A    C  
ATOM    876  C   VAL C 201     179.816  79.890 -29.097  1.00 50.00      A    C  
ATOM    877  O   VAL C 201     180.856  79.872 -28.432  1.00 50.00      A    O  
ATOM    878  N   GLY C 202     178.602  79.781 -28.564  1.00 50.00      A    N  
ATOM    880  CA  GLY C 202     178.418  79.630 -27.130  1.00 50.00      A    C  
ATOM    881  C   GLY C 202     178.298  80.899 -26.306  1.00 50.00      A    C  
ATOM    882  O   GLY C 202     179.306  81.411 -25.817  1.00 50.00      A    O  
ATOM    883  N   ALA C 203     177.070  81.383 -26.122  1.00 50.00      A    N  
ATOM    885  CA  ALA C 203     176.815  82.591 -25.335  1.00 50.00      A    C  
ATOM    886  CB  ALA C 203     177.440  83.800 -26.002  1.00 50.00      A    C  
ATOM    887  C   ALA C 203     175.318  82.820 -25.173  1.00 50.00      A    C  
ATOM    888  O   ALA C 203     174.629  83.059 -26.155  1.00 50.00      A    O  
ATOM    889  N   TYR C 204     174.837  82.851 -23.931  1.00 50.00      A    N  
ATOM    891  CA  TYR C 204     173.404  83.030 -23.664  1.00 50.00      A    C  
ATOM    892  CB  TYR C 204     173.122  83.282 -22.171  1.00 50.00      A    C  
ATOM    901  C   TYR C 204     172.670  84.036 -24.547  1.00 50.00      A    C  
ATOM    902  O   TYR C 204     171.681  83.678 -25.182  1.00 50.00      A    O  
ATOM    903  N   LEU C 205     173.181  85.269 -24.595  1.00 50.00      A    N  
ATOM    905  CA  LEU C 205     172.650  86.385 -25.393  1.00 50.00      A    C  
ATOM    906  CB  LEU C 205     172.117  85.899 -26.754  1.00 50.00      A    C  
ATOM    910  C   LEU C 205     171.685  87.392 -24.748  1.00 50.00      A    C  
ATOM    911  O   LEU C 205     172.036  88.564 -24.625  1.00 50.00      A    O  
ATOM    912  N   PRO C 206     170.472  86.968 -24.329  1.00 50.00      A    N  
ATOM    914  CA  PRO C 206     169.570  87.958 -23.727  1.00 50.00      A    C  
ATOM    915  CB  PRO C 206     168.278  87.167 -23.537  1.00 50.00      A    C  
ATOM    917  C   PRO C 206     170.042  88.570 -22.413  1.00 50.00      A    C  
ATOM    918  O   PRO C 206     170.662  87.903 -21.585  1.00 50.00      A    O  
ATOM    919  N   ALA C 207     169.721  89.844 -22.229  1.00 50.00      A    N  
ATOM    921  CA  ALA C 207     170.085  90.579 -21.026  1.00 50.00      A    C  
ATOM    922  CB  ALA C 207     171.317  91.436 -21.284  1.00 50.00      A    C  
ATOM    923  C   ALA C 207     168.910  91.453 -20.609  1.00 50.00      A    C  
ATOM    924  O   ALA C 207     168.406  92.243 -21.403  1.00 50.00      A    O  
ATOM    925  N   VAL C 208     168.485  91.297 -19.358  1.00 50.00      A    N  
ATOM    927  CA  VAL C 208     167.364  92.052 -18.797  1.00 50.00      A    C  
ATOM    928  CB  VAL C 208     167.680  93.572 -18.695  1.00 50.00      A    C  
ATOM    931  C   VAL C 208     166.102  91.826 -19.633  1.00 50.00      A    C  
ATOM    932  O   VAL C 208     165.505  92.766 -20.160  1.00 50.00      A    O  
ATOM    933  N   PHE C 209     165.737  90.555 -19.782  1.00 50.00      A    N  
ATOM    935  CA  PHE C 209     164.557  90.135 -20.539  1.00 50.00      A    C  
ATOM    936  CB  PHE C 209     163.304  90.867 -20.046  1.00 50.00      A    C  
ATOM    943  C   PHE C 209     164.682  90.272 -22.058  1.00 50.00      A    C  
ATOM    944  O   PHE C 209     164.371  89.332 -22.791  1.00 50.00      A    O  
ATOM    945  N   GLU C 210     165.134  91.432 -22.528  1.00 50.00      A    N  
ATOM    947  CA  GLU C 210     165.292  91.669 -23.958  1.00 50.00      A    C  
ATOM    948  CB  GLU C 210     165.382  93.177 -24.256  1.00 50.00      A    C  
ATOM    953  C   GLU C 210     166.515  90.951 -24.515  1.00 50.00      A    C  
ATOM    954  O   GLU C 210     167.459  90.635 -23.783  1.00 50.00      A    O  
ATOM    955  N   GLU C 211     166.456  90.634 -25.804  1.00 50.00      A    N  
ATOM    957  CA  GLU C 211     167.560  89.979 -26.491  1.00 50.00      A    C  
ATOM    958  CB  GLU C 211     167.025  89.184 -27.687  1.00 50.00      A    C  
ATOM    963  C   GLU C 211     168.493  91.090 -26.970  1.00 50.00      A    C  
ATOM    964  O   GLU C 211     168.263  92.263 -26.668  1.00 50.00      A    O  
ATOM    965  N   VAL C 212     169.534  90.738 -27.723  1.00 50.00      A    N  
ATOM    967  CA  VAL C 212     170.466  91.747 -28.232  1.00 50.00      A    C  
ATOM    968  CB  VAL C 212     171.668  91.114 -28.981  1.00 50.00      A    C  
ATOM    971  C   VAL C 212     169.704  92.669 -29.182  1.00 50.00      A    C  
ATOM    972  O   VAL C 212     169.875  93.890 -29.160  1.00 50.00      A    O  
ATOM    973  N   LEU C 213     168.866  92.043 -30.007  1.00 50.00      A    N  
ATOM    975  CA  LEU C 213     168.000  92.690 -30.988  1.00 50.00      A    C  
ATOM    976  CB  LEU C 213     168.734  93.788 -31.767  1.00 50.00      A    C  
ATOM    980  C   LEU C 213     167.426  91.645 -31.942  1.00 50.00      A    C  
ATOM    981  O   LEU C 213     166.419  91.899 -32.602  1.00 50.00      A    O  
ATOM    982  N   ASP C 214     168.128  90.517 -32.066  1.00 50.00      A    N  
ATOM    984  CA  ASP C 214     167.714  89.402 -32.917  1.00 50.00      A    C  
ATOM    985  CB  ASP C 214     167.977  89.709 -34.392  1.00 50.00      A    C  
ATOM    989  C   ASP C 214     168.419  88.103 -32.526  1.00 50.00      A    C  
ATOM    990  O   ASP C 214     169.471  88.126 -31.880  1.00 50.00      A    O  
ATOM    991  N   LEU C 215     167.862  86.974 -32.955  1.00 50.00      A    N  
ATOM    993  CA  LEU C 215     168.434  85.664 -32.643  1.00 50.00      A    C  
ATOM    994  CB  LEU C 215     167.576  84.967 -31.589  1.00 50.00      A    C  
ATOM    998  C   LEU C 215     168.493  84.781 -33.893  1.00 50.00      A    C  
ATOM    999  O   LEU C 215     167.473  84.231 -34.308  1.00 50.00      A    O  
ATOM   1000  N   VAL C 216     169.676  84.633 -34.486  1.00 50.00      A    N  
ATOM   1002  CA  VAL C 216     169.824  83.804 -35.688  1.00 50.00      A    C  
ATOM   1003  CB  VAL C 216     169.952  84.657 -36.990  1.00 50.00      A    C  
ATOM   1006  C   VAL C 216     170.979  82.799 -35.660  1.00 50.00      A    C  
ATOM   1007  O   VAL C 216     172.013  83.033 -35.025  1.00 50.00      A    O  
ATOM   1008  N   ASP C 217     170.776  81.666 -36.322  1.00 50.00      A    N  
ATOM   1010  CA  ASP C 217     171.802  80.636 -36.424  1.00 50.00      A    C  
ATOM   1011  CB  ASP C 217     171.160  79.230 -36.438  1.00 50.00      A    C  
ATOM   1015  C   ASP C 217     172.566  80.927 -37.728  1.00 50.00      A    C  
ATOM   1016  O   ASP C 217     172.124  81.740 -38.533  1.00 50.00      A    O  
ATOM   1017  N   ALA C 218     173.743  80.322 -37.874  1.00 50.00      A    N  
ATOM   1019  CA  ALA C 218     174.623  80.503 -39.038  1.00 50.00      A    C  
ATOM   1020  CB  ALA C 218     175.951  79.805 -38.811  1.00 50.00      A    C  
ATOM   1021  C   ALA C 218     174.062  80.101 -40.405  1.00 50.00      A    C  
ATOM   1022  O   ALA C 218     173.581  78.981 -40.577  1.00 50.00      A    O  
ATOM   1023  N   VAL C 219     174.177  81.014 -41.367  1.00 50.00      A    N  
ATOM   1025  CA  VAL C 219     173.711  80.813 -42.730  1.00 50.00      A    C  
ATOM   1026  CB  VAL C 219     173.740  82.204 -43.512  1.00 50.00      A    C  
ATOM   1029  C   VAL C 219     174.624  79.799 -43.448  1.00 50.00      A    C  
ATOM   1030  O   VAL C 219     174.193  79.085 -44.334  1.00 50.00      A    O  
ATOM   1031  N   ILE C 220     175.823  79.630 -42.904  1.00 50.00      A    N  
ATOM   1033  CA  ILE C 220     176.855  78.778 -43.471  1.00 50.00      A    C  
ATOM   1034  CB  ILE C 220     176.771  77.270 -43.138  1.00 50.00      A    C  
ATOM   1038  C   ILE C 220     177.296  79.218 -44.881  1.00 50.00      A    C  
ATOM   1039  O   ILE C 220     177.127  78.579 -45.927  1.00 50.00      A    O  
ATOM   1040  N   LEU C 221     177.613  80.505 -44.785  1.00 50.00      A    N  
ATOM   1042  CA  LEU C 221     178.111  81.523 -45.727  1.00 50.00      A    C  
ATOM   1043  CB  LEU C 221     179.369  82.129 -45.077  1.00 50.00      A    C  
ATOM   1047  C   LEU C 221     178.252  81.281 -47.248  1.00 50.00      A    C  
ATOM   1048  O   LEU C 221     177.364  80.709 -47.891  1.00 50.00      A    O  
ATOM   1049  N   THR C 222     179.342  81.819 -47.815  1.00 50.00      A    N  
ATOM   1051  CA  THR C 222     179.659  81.817 -49.266  1.00 50.00      A    C  
ATOM   1052  CB  THR C 222     180.257  83.187 -49.621  1.00 50.00      A    C  
ATOM   1056  C   THR C 222     180.540  80.761 -50.010  1.00 50.00      A    C  
ATOM   1057  O   THR C 222     181.765  80.759 -49.890  1.00 50.00      A    O  
ATOM   1058  N   GLU C 223     179.925  80.004 -50.928  1.00 50.00      A    N  
ATOM   1060  CA  GLU C 223     180.639  79.028 -51.755  1.00 50.00      A    C  
ATOM   1061  CB  GLU C 223     179.678  77.929 -52.207  1.00 50.00      A    C  
ATOM   1066  C   GLU C 223     181.350  79.699 -52.949  1.00 50.00      A    C  
ATOM   1067  O   GLU C 223     182.515  79.401 -53.236  1.00 50.00      A    O  
ATOM   1068  N   LYS C 224     180.622  80.561 -53.657  1.00 50.00      A    N  
ATOM   1070  CA  LYS C 224     181.131  81.305 -54.812  1.00 50.00      A    C  
ATOM   1071  CB  LYS C 224     181.031  80.454 -56.087  1.00 50.00      A    C  
ATOM   1079  C   LYS C 224     180.328  82.594 -55.010  1.00 50.00      A    C  
ATOM   1080  O   LYS C 224     179.998  82.967 -56.140  1.00 50.00      A    O  
ATOM   1081  N   THR C 225     179.932  83.213 -53.904  1.00 50.00      A    N  
ATOM   1083  CA  THR C 225     179.172  84.455 -53.933  1.00 50.00      A    C  
ATOM   1084  CB  THR C 225     177.992  84.384 -52.947  1.00 50.00      A    C  
ATOM   1088  C   THR C 225     180.073  85.613 -53.515  1.00 50.00      A    C  
ATOM   1089  O   THR C 225     181.225  85.407 -53.142  1.00 50.00      A    O  
ATOM   1090  N   ALA C 226     179.555  86.830 -53.620  1.00 50.00      A    N  
ATOM   1092  CA  ALA C 226     180.301  88.019 -53.236  1.00 50.00      A    C  
ATOM   1093  CB  ALA C 226     181.339  88.370 -54.293  1.00 50.00      A    C  
ATOM   1094  C   ALA C 226     179.337  89.177 -53.061  1.00 50.00      A    C  
ATOM   1095  O   ALA C 226     178.124  89.030 -53.249  1.00 50.00      A    O  
ATOM   1096  N   LEU C 227     179.886  90.330 -52.699  1.00 50.00      A    N  
ATOM   1098  CA  LEU C 227     179.086  91.522 -52.509  1.00 50.00      A    C  
ATOM   1099  CB  LEU C 227     179.001  91.907 -51.021  1.00 50.00      A    C  
ATOM   1103  C   LEU C 227     179.556  92.692 -53.363  1.00 50.00      A    C  
ATOM   1104  O   LEU C 227     180.743  92.822 -53.672  1.00 50.00      A    O  
ATOM   1105  N   HIS C 228     178.594  93.484 -53.823  1.00 50.00      A    N  
ATOM   1107  CA  HIS C 228     178.888  94.659 -54.628  1.00 50.00      A    C  
ATOM   1108  CB  HIS C 228     177.970  94.718 -55.860  1.00 50.00      A    C  
ATOM   1116  C   HIS C 228     178.627  95.840 -53.728  1.00 50.00      A    C  
ATOM   1117  O   HIS C 228     177.500  96.062 -53.295  1.00 50.00      A    O  
ATOM   1118  N   LEU C 229     179.661  96.614 -53.469  1.00 50.00      A    N  
ATOM   1120  CA  LEU C 229     179.500  97.751 -52.605  1.00 50.00      A    C  
ATOM   1121  CB  LEU C 229     180.737  97.880 -51.710  1.00 50.00      A    C  
ATOM   1125  C   LEU C 229     179.335  98.973 -53.499  1.00 50.00      A    C  
ATOM   1126  O   LEU C 229     180.050  99.102 -54.486  1.00 50.00      A    O  
ATOM   1127  N   ARG C 230     178.336  99.802 -53.202  1.00 50.00      A    N  
ATOM   1129  CA  ARG C 230     178.073 101.029 -53.955  1.00 50.00      A    C  
ATOM   1130  CB  ARG C 230     176.639 101.046 -54.497  1.00 50.00      A    C  
ATOM   1142  C   ARG C 230     178.360 102.138 -52.915  1.00 50.00      A    C  
ATOM   1143  O   ARG C 230     179.231 101.912 -52.081  1.00 50.00      A    O  
ATOM   1144  N   ALA C 231     177.714 103.318 -52.981  1.00 50.00      A    N  
ATOM   1146  CA  ALA C 231     177.956 104.457 -52.043  1.00 50.00      A    C  
ATOM   1147  CB  ALA C 231     176.883 105.552 -52.182  1.00 50.00      A    C  
ATOM   1148  C   ALA C 231     178.089 104.025 -50.585  1.00 50.00      A    C  
ATOM   1149  O   ALA C 231     177.171 103.483 -50.031  1.00 50.00      A    O  
ATOM   1150  N   LEU C 232     179.230 104.297 -49.961  1.00 50.00      A    N  
ATOM   1152  CA  LEU C 232     179.530 103.856 -48.576  1.00 50.00      A    C  
ATOM   1153  CB  LEU C 232     179.425 104.963 -47.493  1.00 50.00      A    C  
ATOM   1157  C   LEU C 232     179.046 102.487 -48.098  1.00 50.00      A    C  
ATOM   1158  O   LEU C 232     178.117 102.368 -47.308  1.00 50.00      A    O  
ATOM   1159  N   GLN C 233     179.704 101.446 -48.599  1.00 50.00      A    N  
ATOM   1161  CA  GLN C 233     179.370 100.095 -48.187  1.00 50.00      A    C  
ATOM   1162  CB  GLN C 233     178.694  99.304 -49.288  1.00 50.00      A    C  
ATOM   1169  C   GLN C 233     180.622  99.403 -47.765  1.00 50.00      A    C  
ATOM   1170  O   GLN C 233     181.662  99.585 -48.388  1.00 50.00      A    O  
ATOM   1171  N   ASN C 234     180.490  98.504 -46.800  1.00 50.00      A    N  
ATOM   1173  CA  ASN C 234     181.645  97.798 -46.267  1.00 50.00      A    C  
ATOM   1174  CB  ASN C 234     182.289  98.581 -45.116  1.00 50.00      A    C  
ATOM   1180  C   ASN C 234     181.402  96.356 -45.854  1.00 50.00      A    C  
ATOM   1181  O   ASN C 234     180.260  95.926 -45.670  1.00 50.00      A    O  
ATOM   1182  N   PHE C 235     182.500  95.623 -45.705  1.00 50.00      A    N  
ATOM   1184  CA  PHE C 235     182.474  94.220 -45.335  1.00 50.00      A    C  
ATOM   1185  CB  PHE C 235     182.123  93.410 -46.608  1.00 50.00      A    C  
ATOM   1192  C   PHE C 235     183.829  93.870 -44.695  1.00 50.00      A    C  
ATOM   1193  O   PHE C 235     184.879  94.290 -45.184  1.00 50.00      A    O  
ATOM   1194  N   ARG C 236     183.810  93.157 -43.578  1.00 50.00      A    N  
ATOM   1196  CA  ARG C 236     185.038  92.793 -42.884  1.00 50.00      A    C  
ATOM   1197  CB  ARG C 236     185.142  93.546 -41.556  1.00 50.00      A    C  
ATOM   1209  C   ARG C 236     184.984  91.318 -42.589  1.00 50.00      A    C  
ATOM   1210  O   ARG C 236     184.068  90.854 -41.909  1.00 50.00      A    O  
ATOM   1211  N   ASP C 237     185.973  90.595 -43.093  1.00 50.00      A    N  
ATOM   1213  CA  ASP C 237     186.051  89.163 -42.881  1.00 50.00      A    C  
ATOM   1214  CB  ASP C 237     184.847  88.482 -43.540  1.00 50.00      A    C  
ATOM   1218  C   ASP C 237     187.347  88.621 -43.480  1.00 50.00      A    C  
ATOM   1219  O   ASP C 237     188.135  89.364 -44.079  1.00 50.00      A    O  
ATOM   1220  N   LEU C 238     187.623  87.357 -43.182  1.00 50.00      A    N  
ATOM   1222  CA  LEU C 238     188.788  86.657 -43.706  1.00 50.00      A    C  
ATOM   1223  CB  LEU C 238     188.540  86.246 -45.173  1.00 50.00      A    C  
ATOM   1227  C   LEU C 238     190.069  87.482 -43.586  1.00 50.00      A    C  
ATOM   1228  O   LEU C 238     190.950  87.422 -44.453  1.00 50.00      A    O  
ATOM   1229  N   ARG C 239     190.190  88.209 -42.478  1.00 50.00      A    N  
ATOM   1231  CA  ARG C 239     191.373  89.049 -42.252  1.00 50.00      A    C  
ATOM   1232  CB  ARG C 239     192.671  88.218 -42.397  1.00 50.00      A    C  
ATOM   1244  C   ARG C 239     191.362  90.176 -43.291  1.00 50.00      A    C  
ATOM   1245  O   ARG C 239     192.319  90.346 -44.051  1.00 50.00      A    O  
ATOM   1246  N   GLY C 240     190.235  90.867 -43.384  1.00 50.00      A    N  
ATOM   1248  CA  GLY C 240     190.108  91.953 -44.331  1.00 50.00      A    C  
ATOM   1249  C   GLY C 240     189.050  92.969 -43.931  1.00 50.00      A    C  
ATOM   1250  O   GLY C 240     187.892  92.605 -43.750  1.00 50.00      A    O  
ATOM   1251  N   VAL C 241     189.463  94.218 -43.715  1.00 50.00      A    N  
ATOM   1253  CA  VAL C 241     188.541  95.294 -43.373  1.00 50.00      A    C  
ATOM   1254  CB  VAL C 241     189.116  96.260 -42.298  1.00 50.00      A    C  
ATOM   1257  C   VAL C 241     188.438  96.134 -44.652  1.00 50.00      A    C  
ATOM   1258  O   VAL C 241     189.271  97.018 -44.868  1.00 50.00      A    O  
ATOM   1259  N   LEU C 242     187.438  95.886 -45.495  1.00 50.00      A    N  
ATOM   1261  CA  LEU C 242     187.300  96.683 -46.713  1.00 50.00      A    C  
ATOM   1262  CB  LEU C 242     187.169  95.806 -47.968  1.00 50.00      A    C  
ATOM   1266  C   LEU C 242     186.147  97.656 -46.529  1.00 50.00      A    C  
ATOM   1267  O   LEU C 242     184.980  97.273 -46.445  1.00 50.00      A    O  
ATOM   1268  N   HIS C 243     186.512  98.925 -46.387  1.00 50.00      A    N  
ATOM   1270  CA  HIS C 243     185.557  99.997 -46.144  1.00 50.00      A    C  
ATOM   1271  CB  HIS C 243     185.824 100.596 -44.751  1.00 50.00      A    C  
ATOM   1279  C   HIS C 243     185.632 101.072 -47.224  1.00 50.00      A    C  
ATOM   1280  O   HIS C 243     186.650 101.752 -47.376  1.00 50.00      A    O  
ATOM   1281  N   ARG C 244     184.546 101.213 -47.974  1.00 50.00      A    N  
ATOM   1283  CA  ARG C 244     184.461 102.212 -49.030  1.00 50.00      A    C  
ATOM   1284  CB  ARG C 244     183.780 101.615 -50.258  1.00 50.00      A    C  
ATOM   1296  C   ARG C 244     183.584 103.328 -48.470  1.00 50.00      A    C  
ATOM   1297  O   ARG C 244     182.826 103.084 -47.541  1.00 50.00      A    O  
ATOM   1298  N   THR C 245     183.651 104.533 -49.029  1.00 50.00      A    N  
ATOM   1300  CA  THR C 245     182.839 105.633 -48.491  1.00 50.00      A    C  
ATOM   1301  CB  THR C 245     183.512 106.269 -47.195  1.00 50.00      A    C  
ATOM   1305  C   THR C 245     182.465 106.744 -49.450  1.00 50.00      A    C  
ATOM   1306  O   THR C 245     183.319 107.521 -49.854  1.00 50.00      A    O  
ATOM   1307  N   GLY C 246     181.175 106.800 -49.777  1.00 50.00      A    N  
ATOM   1309  CA  GLY C 246     180.644 107.828 -50.647  1.00 50.00      A    C  
ATOM   1310  C   GLY C 246     180.922 107.640 -52.119  1.00 50.00      A    C  
ATOM   1311  O   GLY C 246     180.943 108.612 -52.864  1.00 50.00      A    O  
ATOM   1312  N   GLU C 247     181.252 106.412 -52.499  1.00 50.00      A    N  
ATOM   1314  CA  GLU C 247     181.552 106.054 -53.873  1.00 50.00      A    C
[truncated: 1,481,539 more chars]
